# Supplementary material for: Transcriptional Profiling and Biological Pathway(s) Analysis of Type 2 Diabetes Mellitus in a Pakistani Population
Source: Int J Environ Res Public Health. 2020 Aug 13;17(16):5866. doi: 10.3390/ijerph17165866 (PMC7460550; doi:10.3390/ijerph17165866)
Supplement: Supplementary file 1 [file ijerph-17-05866-s001.zip]

Archive with 2 entries (2 files):
- Supplemental Table S1-T2DM-PAK-Genes P value 0.05.xlsx
- Supplemental Table S2.docx
