# Supplementary material for: Transcriptional Profiling and Biological Pathway(s) Analysis of Type 2 Diabetes Mellitus in a Pakistani Population
Source: Int J Environ Res Public Health. 2020 Aug 13;17(16):5866. doi: 10.3390/ijerph17165866 (PMC7460550; doi:10.3390/ijerph17165866)
Supplement: Supplementary file 1 [file ijerph-17-05866-s001.zip › Supplemental Table S1-T2DM-PAK-Genes P value 0.05.xlsx]

## Sheet: Filtered1
RefSeq	p-value(T2DM vs. Control)	Fold-Change(T2DM vs. Control)
NM_001079559	3.90225e-06	-1.36244
NM_002124	7.22607e-05	-189.196
NR_104185	8.72791e-05	1.37147
NR_104185	8.72791e-05	1.37147
NM_002416	9.56019e-05	-1.36175
NR_110731	0.000112237	1.25355
NM_001282301	0.000120198	-1.53256
NM_001301016	0.000181474	-1.5403
NM_002125	0.000199992	-85.2716
NM_001014812	0.000202908	1.55896
NR_003242	0.000282709	1.35699
NR_037466	0.00035695	-1.36517
NM_001164507	0.000448353	-1.17571
NM_001080514	0.000493225	-1.29157
NM_001286238	0.000507004	1.22905
NM_001002810	0.000580142	-1.56979
NM_003906	0.000661265	-1.55163
NM_001012300	0.000706703	-1.15702
NM_206899	0.000723055	-1.42623
NM_000340	0.00074878	-1.43139
NM_001282474	0.000766281	-1.28119
NM_001419	0.000781927	-1.51552
NM_001827	0.000799424	3.21937
NM_001277335	0.000840991	-1.64066
NR_046622	0.000928235	1.28932
XR_946308	0.000959058	1.45408
NR_029671	0.00101677	1.71791
NM_001112	0.00101774	-1.63076
NM_001304504	0.00105352	-1.43252
XR_913542	0.00106856	-1.31578
NM_014617	0.00113722	1.26704
NR_002816	0.00117209	-1.41808
NM_001163	0.00118289	-1.35207
NR_122043	0.00118785	-1.50557
NM_178435	0.00121381	-1.22575
NM_001040875	0.00121596	1.3895
NR_047015	0.00122447	1.45648
NM_001173982	0.00127245	-1.3858
NM_001014336	0.00131275	-1.3079
ENST00000361567	0.00131602	-1.75412
NM_005431	0.00132115	1.70403
NR_111962	0.00138384	-1.25277
NM_007153	0.00140194	1.46167
NM_001010898	0.00141074	1.38857
NM_182526	0.00142289	-1.55776
NM_001130144	0.00150173	-1.185
NM_014244	0.00157432	1.83182
NM_021078	0.00160541	-1.42313
NM_001278208	0.00161907	1.93167
NM_019613	0.00167103	-1.36523
NM_144508	0.0017109	3.40206
NM_014909	0.00171622	-1.54142
NM_004477	0.00172901	2.33912
NM_001146314	0.00173042	-1.2178
NR_003338	0.00177139	2.95511
NR_039871	0.0017776	1.12651
NM_001161580	0.00179609	1.24085
OTTHUMT00000401873	0.00180495	-1.68542
XR_925377	0.00182068	-1.33581
XR_915239	0.00184448	1.08539
NM_022076	0.0018553	-1.14955
XR_920696	0.00185834	1.55884
NR_038290	0.00197964	-1.18638
NM_152411	0.00205006	-1.87061
NR_026958	0.00209644	-2.16841
XR_920176	0.00212909	-1.48176
NM_001004752	0.00226053	1.12968
NM_025090	0.00226228	-1.67488
NM_001164746	0.00228	-1.1793
NR_039600	0.00230719	1.7203
NM_001303472	0.00237024	-1.27058
NM_001130991	0.00237343	-1.37176
NM_001005286	0.00242011	1.34583
NM_001308174	0.00242529	-1.46173
NM_001281748	0.00249469	-1.30952
NM_001100913	0.00256365	-1.70255
NM_001304275	0.00257578	-1.60241
XR_241740	0.00258584	-1.33168
XR_931291	0.0026212	-1.3241
NM_001076683	0.00263063	-1.39656
NM_020196	0.00263235	-1.50761
XR_931098	0.00265013	-1.21111
NM_001297763	0.00265494	-1.34198
NR_029893	0.00265826	1.88361
NR_110870	0.00267104	-1.14585
XR_939064	0.00270864	-1.40934
NM_138353	0.00271495	-1.49271
NR_039916	0.00278323	-1.37714
NM_001286229	0.00283837	2.69795
NM_001004477	0.00284551	-1.24749
NM_005094	0.00289158	-1.15443
NM_005588	0.00291548	1.16018
NR_031667	0.00292507	1.48022
NR_104182	0.00294392	-1.2872
NM_005290	0.0029591	-1.80143
NM_001184957	0.00296948	1.16281
NM_018376	0.00300769	-1.53552
NR_033982	0.00304683	-1.25907
ENST00000361127	0.00305689	-1.68076
NM_001160036	0.00306887	-1.32076
NM_006224	0.00310774	-1.42472
NM_001282949	0.00311887	-1.59928
NM_000186	0.00313906	-2.34023
NM_001242795	0.0031391	-1.73125
NM_001033580	0.00320757	-1.33099
NM_014225	0.00321815	-1.59378
NM_000525	0.00324121	-1.33973
NM_001171815	0.00324323	-1.29279
NM_031407	0.00325525	-1.71525
NR_028366	0.00327161	-1.66835
NR_002736	0.00327339	3.4729
AK057754	0.003313	-2.26203
NM_001258423	0.00334768	1.20516
NM_013319	0.0033556	-1.71894
NM_001256119	0.00338468	-1.18606
NM_001079880	0.00338783	-1.35035
NM_005308	0.00342062	-1.48863
NM_001008396	0.00345074	2.08467
ENST00000361390	0.00345966	-1.49056
NM_001145357	0.00347108	-1.54016
NR_002719	0.00347203	1.50672
XR_245765	0.00347255	-1.22995
ENST00000361624	0.00347498	-1.29786
NR_029950	0.00350812	1.38142
NM_001270639	0.00351391	1.41005
XR_930778	0.00355341	1.25455
NM_001099645	0.00361203	2.60215
XR_919845	0.00365342	1.37499
NM_001143975	0.00367309	1.47294
NR_001459	0.00369658	2.44989
XR_948508	0.00375437	1.21211
OTTHUMT00000352485	0.00378665	-1.94211
NM_001040433	0.00382348	1.72227
NM_020130	0.00382641	-1.29662
XR_914406	0.00395732	-1.16211
XR_246584	0.00398133	-1.26729
NM_032449	0.00399946	-1.29025
NM_001145545	0.00400611	-1.26399
NM_001002923	0.00400759	-1.10789
NM_001039690	0.00407825	-1.57931
OTTHUMT00000364517	0.00410733	-1.34492
NR_006882	0.00412785	4.73661
NM_001244755	0.00413271	1.4134
NM_006208	0.00418315	-1.36619
NM_000423	0.00428489	-1.45244
OTTHUMT00000035703	0.00430972	1.40496
XR_947026	0.00437034	-1.28412
NM_000935	0.00439949	1.65387
XR_242994	0.00455486	1.2762
NM_001047160	0.00455943	2.15647
NR_003667	0.0045595	-1.47715
NM_014712	0.00463134	-1.33315
XR_923390	0.0046366	1.28975
NR_109815	0.0046513	1.82483
NM_001170	0.00466398	-1.64089
ENST00000566462	0.004696	1.55877
NM_001278458	0.00470247	-1.37357
NM_145208	0.00473198	1.09245
NR_039949	0.00473515	1.13305
NM_005733	0.00474553	1.77675
NM_001077261	0.00483224	-1.39828
NR_039771	0.00488904	1.92057
ENST00000361335	0.00492706	-1.37178
ENST00000550766	0.00497524	1.17239
XR_923748	0.00497663	1.46112
NM_001127691	0.00501165	1.76415
NM_006018	0.00501981	-1.51071
NM_016494	0.0050415	1.40319
NM_001123168	0.00506932	1.5458
BC030984	0.00508446	1.71788
NM_020967	0.00509686	-1.71954
ENST00000507586	0.00513401	-1.05051
NM_001242409	0.00525999	1.23535
NM_001304482	0.00528273	-1.19202
XM_011540451	0.00531581	-1.20472
NR_038901	0.00531992	1.47875
NM_014699	0.00541051	-1.18688
ENST00000426297	0.00541559	-1.25879
NM_002119	0.00545658	-1.82659
NM_133638	0.00547533	-1.22015
NM_001080393	0.00552976	1.19999
XR_915644	0.00554906	1.58127
OTTHUMT00000442839	0.00559244	-3.30763
XR_241665	0.00560873	-1.8742
NM_001126044	0.00566933	1.49433
NM_001099225	0.00567102	1.16952
NM_004450	0.00567375	1.56454
NM_001170331	0.00567867	1.35505
NM_001199860	0.00570746	-1.27966
NM_001867	0.00571653	1.75564
NM_033087	0.0057229	-1.53113
NM_001271999	0.00574225	-1.34898
NM_005646	0.00578435	-1.50328
XR_921667	0.00581582	1.24251
NM_001271875	0.00590094	1.58479
NM_021016	0.00602785	-1.85556
NM_032352	0.0060467	-1.58022
NM_000864	0.0061384	1.73927
NM_024070	0.00616783	-1.75437
NR_024120	0.0061906	-1.09553
NM_002205	0.00622104	-1.57057
NM_001001411	0.00626692	-1.31566
NM_020440	0.00630385	-1.18126
NM_000616	0.0063183	-1.97805
NM_033428	0.00634975	1.36265
NM_001114380	0.006371	-1.70709
XM_011532460	0.0064242	-1.63077
NM_001190809	0.00650732	-1.10447
NM_001042402	0.0065655	-1.9643
NM_018242	0.00658895	-1.24194
NR_003329	0.00661355	2.67701
NM_012338	0.00661725	1.32377
NM_001306079	0.0067271	-1.19809
NM_001128633	0.00683291	1.82266
NM_138501	0.00688708	-1.39473
XR_132683	0.00689143	1.08442
XR_132683	0.00689143	1.08442
NM_001170755	0.0069123	-1.65318
NM_001127215	0.00693582	1.35449
NM_022779	0.00699582	-1.91703
NM_001113491	0.00707034	-1.64612
NM_004922	0.00709381	-1.25847
NM_030976	0.00713096	1.11796
NR_026670	0.00716709	-1.42743
NR_122104	0.00719427	1.39399
NM_017855	0.00724601	1.13418
NM_015932	0.00733544	1.94866
NM_002793	0.00744203	1.22911
NM_006462	0.00746838	-1.19718
NM_001135643	0.00746978	1.23355
NM_017817	0.00749114	1.46202
NR_039854	0.00754547	1.09569
NR_027084	0.00755365	-1.35051
NM_001164605	0.00756995	-1.60436
NM_001130711	0.00757135	-1.46339
NM_004135	0.00761093	-1.34999
NM_001178015	0.00766063	-1.95972
NM_001286556	0.00766194	-1.37798
XR_944390	0.00769605	1.1898
NM_018390	0.00770495	1.13179
NM_001199378	0.00770712	-1.44478
NM_001297707	0.00772767	-1.6294
NM_001111077	0.00773409	-1.65853
XR_948787	0.00774333	-1.54397
NM_001035235	0.00775065	1.35518
XR_914993	0.00782621	1.49261
NM_001008534	0.00785417	-1.13147
NM_005334	0.00789715	-1.4979
NR_024281	0.00793077	1.14105
NM_005650	0.00797052	-1.78063
NR_028064	0.00801549	1.68668
XM_005271238	0.00805394	1.21473
NR_024264	0.00805835	-1.40203
NR_120318	0.00808205	-1.21651
XR_945890	0.0080834	-1.25792
NM_020765	0.00810972	-1.29019
NM_001105540	0.00812243	-1.30274
NM_001167733	0.00813354	-1.22491
NM_013239	0.00822998	1.26847
NR_030410	0.00828031	1.63359
NM_014589	0.00828266	-1.25932
NM_001301738	0.00828439	-1.42723
NM_001281495	0.00829398	-1.29354
XR_939194	0.00836092	1.27791
NR_038429	0.00837969	-1.19114
XR_915192	0.00838847	-1.22971
NM_001271748	0.00839081	-1.25743
NM_001004311	0.00842966	-1.79392
NM_001206709	0.0084592	1.21326
NM_000134	0.00846902	1.29768
NM_001314059	0.00847021	-1.40863
NM_015351	0.00849412	-2.56467
NM_020242	0.00853985	2.28803
NM_001031713	0.00855981	-1.34178
XM_011530938	0.00858342	-1.26483
NM_001647	0.00866357	1.40207
NR_125818	0.00873095	1.28945
ENST00000544576	0.00879264	-1.20806
XR_930386	0.00880484	-1.61436
NM_002741	0.00883626	-1.2114
NM_001040647	0.00885975	1.14225
NR_038452	0.00899906	-1.41126
NM_001174103	0.00900107	-1.53488
NM_006419	0.00907269	1.68117
NM_001370	0.00907622	-1.13335
NM_001286341	0.00909653	1.50472
NM_175736	0.00910839	-1.57257
NM_005877	0.00913112	-1.37739
NM_144725	0.00913421	1.34994
NM_015551	0.00917033	-1.25191
NM_014760	0.00929695	-1.20408
NM_012455	0.00934499	-1.10056
NM_174945	0.00936888	-1.27193
NM_001173467	0.00942718	-1.34136
NM_004538	0.00942728	-1.34122
NM_020786	0.00943857	-1.41001
NR_003271	0.00944312	4.26083
NR_006880	0.00944312	4.26083
NR_003271	0.00944312	4.26083
NR_039845	0.00944876	1.52363
ENST00000416322	0.00952327	1.2778
XR_929985	0.00952701	1.1371
NM_001206846	0.00957208	4.2148
XR_925180	0.00958031	1.25806
NM_015409	0.00959906	-1.52029
NM_174910	0.00966997	1.35174
NM_001287392	0.00968054	1.96417
NR_110554	0.00969892	1.43044
XR_917366	0.00976864	1.41706
NM_014235	0.00983469	-1.34227
NM_001301873	0.00987202	-1.32344
NR_003077	0.0099035	1.27701
NM_001039707	0.0099965	-1.63613
OTTHUMT00000253045	0.010007	1.19579
NM_001282450	0.0100192	-1.57783
NM_001297423	0.0100337	-1.34723
NM_001134670	0.0100616	-1.20731
NM_003529	0.0100809	2.08508
NM_001943	0.0104307	-1.13081
NM_024319	0.0104408	-1.28314
OTTHUMT00000410974	0.0104705	-2.81676
NM_005937	0.0104798	-1.62533
NM_000240	0.0105053	2.47032
NM_001199579	0.0105054	-1.49548
NM_032043	0.0105172	2.00229
NM_139074	0.0105529	1.16566
NR_026969	0.0105562	1.17533
NM_001286581	0.0105754	-1.70321
NM_001300832	0.0106554	-1.47596
NM_001085451	0.0106637	1.41443
NM_000155	0.0106641	-1.70664
NR_125930	0.0106732	1.3396
NM_001144033	0.0106886	-1.22117
NM_001144030	0.0107292	-1.59797
ENST00000427404	0.0107359	-1.16047
NM_178550	0.0107382	-1.54638
NM_001282534	0.0107429	1.34613
NM_012081	0.0107522	2.09442
NR_125401	0.0107571	1.1455
ENST00000534843	0.0108514	1.31648
NM_007335	0.0109295	-1.17802
OTTHUMT00000351231	0.0109363	-5.00182
NR_110043	0.0109391	-1.1918
NM_001301012	0.0109974	-1.14107
NM_032827	0.0110187	-1.42368
NM_001291277	0.0110312	1.28216
NM_001284214	0.0110669	1.0477
NM_001184979	0.0110747	1.72345
NM_001161357	0.0111295	-1.51681
NM_002787	0.0111974	2.56859
NM_018584	0.0112283	-1.65084
NM_013325	0.0112592	-1.27221
NM_003032	0.0112955	-2.06266
NM_001029864	0.0113626	-1.28645
ENST00000482429	0.0115068	-2.0647
NM_018023	0.0115258	-1.30793
NM_033061	0.0115733	-2.01086
NM_001039752	0.0116038	1.30888
NM_005715	0.0116263	-2.00763
NR_003581	0.0116757	-1.39511
XR_943189	0.0117062	1.27727
NM_007186	0.0118008	-1.35868
NM_001297571	0.011858	1.2031
OTTHUMT00000409902	0.0119669	-4.76777
NR_125770	0.0119757	1.28716
NM_004436	0.0119834	1.3035
NR_027247	0.0119987	-1.32141
NM_006029	0.0120389	-1.4835
NM_016486	0.0120475	-1.12633
NM_001308230	0.0120906	-1.63701
XR_916735	0.0121192	-1.26303
NM_020703	0.012128	-1.61539
NR_024013	0.0122592	-1.59641
XR_926605	0.0122637	1.43792
NM_001137673	0.0122641	-1.66243
NM_001271209	0.0122801	-1.38997
NM_004739	0.0123245	-1.3532
NM_001042681	0.0123449	-1.41474
NR_034099	0.0123538	1.30555
XR_930753	0.0123599	-1.24187
NR_031594	0.0123936	-1.57777
NM_001032296	0.0124155	-1.48052
NM_020375	0.0125053	1.24641
XR_159119	0.0125175	1.33398
XM_006719242	0.0125305	-1.18018
NM_001193357	0.0125863	-1.36596
XR_927845	0.0125976	-1.19294
NM_021009	0.0126165	1.27052
NM_020861	0.0126515	-1.32619
NM_001282855	0.0127485	1.11211
NR_003342	0.0127585	1.21364
NM_014243	0.0128143	1.71835
ENST00000369466	0.012819	1.43292
XR_923961	0.0128364	-1.10364
NM_001160408	0.0128405	-1.71568
NM_003521	0.0128463	5.01121
NM_014972	0.0129508	-1.33565
NM_001282232	0.0129562	2.17038
NM_014898	0.0129597	-1.61928
NR_131944	0.0129665	1.15865
NM_001005405	0.0130157	-1.86711
ENST00000362477	0.0130246	14.2828
NM_001014431	0.0130357	-1.47862
NM_001243266	0.0130366	2.25771
NM_001146008	0.0130449	1.47552
NM_007053	0.0130527	-3.06463
NR_039760	0.0130739	-2.49672
NM_031246	0.0130872	-1.4005
NR_026869	0.0130887	-1.73798
NM_001261833	0.0131675	1.26556
NM_001030288	0.0132481	-1.92184
NM_006600	0.0132563	-1.4276
NR_002966	0.0132611	-2.06952
NM_001032281	0.0132908	1.26679
NM_007226	0.0133114	-1.59171
XR_914571	0.0133294	-1.22827
NM_152755	0.0134035	-1.38319
NM_016470	0.013425	1.91247
NR_026583	0.013488	1.6644
NR_110375	0.0135013	1.21511
NM_001163280	0.0135503	-1.25425
NR_102735	0.013584	-1.57189
NM_014840	0.0136348	-1.34784
NM_001025197	0.0136757	-1.74542
NM_001105	0.0136839	-2.12413
NM_001030059	0.0137026	-1.23758
NR_026704	0.0137646	1.25563
NR_033960	0.0137795	-1.25396
NM_000824	0.0137825	-1.17848
NM_001007027	0.0138092	-1.37834
NM_020409	0.0138199	1.59032
NM_001267040	0.0138413	-1.7266
NM_001282433	0.0138563	1.57302
NR_105042	0.0139016	1.28204
NM_001031698	0.0139389	-1.53589
NR_027111	0.0139606	1.52092
XR_926695	0.0139652	-1.25802
NM_001313905	0.0139684	-1.51816
NM_001048181	0.0139763	-1.53287
NM_001142640	0.0139998	-1.7052
NR_029660	0.0140122	-1.31829
NM_015172	0.0140241	-1.5468
NR_023344	0.0140526	2.38678
NM_080753	0.014058	1.27861
NM_001203	0.0140931	-1.03714
NR_033918	0.0141232	1.11349
NR_038425	0.0142033	1.14408
XR_914442	0.0142254	-1.25886
NM_001281297	0.0142281	-1.40038
NM_139320	0.0142556	1.60713
NM_015510	0.0142871	1.39737
NM_001270459	0.014291	-1.31286
NM_001272069	0.0143361	1.49331
NM_182536	0.0143394	1.15465
NM_001080421	0.0143811	-1.27668
NM_001035521	0.0143997	-1.34766
NM_001081	0.0144696	-2.1864
NM_001099286	0.0144798	1.46413
NM_018153	0.0145744	-1.18351
NM_019589	0.014611	-1.50947
NM_001066	0.0146164	-1.46099
NM_001204878	0.0146961	1.36116
XM_005265321	0.0146989	1.1771
XR_948688	0.0147127	-1.2567
NM_006734	0.0147427	-2.01222
NM_002619	0.0147732	-1.37555
XR_428887	0.0147753	1.22701
NR_002571	0.0147818	2.09923
NM_001256666	0.0147922	-1.33937
NM_001756	0.0148426	-1.35764
NM_001168407	0.0148945	-1.26893
NM_176813	0.0149055	-1.24253
NM_001012417	0.0149278	-1.0909
XR_924441	0.0150566	-1.23762
NR_029617	0.0151086	2.14145
XR_427427	0.0151729	1.22301
NM_001159377	0.0151771	1.50188
NM_030891	0.0152301	1.30845
NM_001116	0.0152534	-1.51748
NM_005837	0.0153112	-1.48523
NM_001031695	0.015324	-1.60082
NR_126379	0.0153375	-1.23376
NM_001130851	0.0153821	2.4122
NM_002381	0.0154341	-1.41946
NM_001278657	0.0154846	-1.16972
NM_001256795	0.0155069	-1.72624
NR_003125	0.0155175	1.41182
XR_944411	0.0155194	1.52705
NM_001243537	0.0155649	-1.37367
NR_103813	0.0156334	1.61074
NM_173811	0.015638	1.13979
NM_130807	0.0156544	-1.51687
NM_001185024	0.0156549	-1.24975
NM_001039132	0.0156608	-1.7841
NR_132983	0.0157297	1.23613
NM_012186	0.015748	-1.22081
NM_001308025	0.0157508	2.28744
ENST00000361789	0.015756	-1.56558
NM_001242780	0.0157855	1.613
NM_173570	0.0157897	-1.36834
NM_001270409	0.015858	1.23185
NM_021228	0.0158605	-1.27884
NM_001167604	0.0158941	-1.14734
NM_001146344	0.0159014	-1.70745
NM_001005504	0.0159066	1.42076
NR_110388	0.0159115	-1.58729
NM_001037283	0.0159466	-1.85816
NM_002646	0.0159492	-2.15416
NR_046681	0.0159522	-1.58022
NM_080670	0.0159685	-1.79853
NM_024102	0.0159777	-1.39608
OTTHUMT00000058554	0.0159877	-1.6235
NM_007217	0.0160121	1.70743
NM_001171155	0.0160218	1.50455
NM_001303448	0.0161548	-1.51512
NM_004459	0.0161587	-1.30533
NR_034023	0.0162357	1.179
NM_003883	0.0163257	-1.54538
NM_018930	0.0163307	-1.36812
NM_030961	0.0163355	-1.31493
NM_001277291	0.0163585	-1.25188
NR_024434	0.0163635	-1.32707
NM_024806	0.0163677	-1.47172
NM_016270	0.0163799	-1.61971
XM_005252627	0.0163909	1.71371
NM_001102667	0.01649	1.88715
NM_001017420	0.0165938	1.86975
NM_017785	0.0166216	1.68959
NR_027036	0.0166307	1.13232
NR_027379	0.0166319	-1.20863
NR_030379	0.0166549	1.25885
NM_001128617	0.0166885	-1.74294
XR_429051	0.0167127	-1.31539
NR_003219	0.0167204	1.74568
NM_001286561	0.0167395	-1.46037
NM_001079526	0.0167682	-2.23564
NM_001033047	0.0167861	1.28485
NR_003001	0.0168083	2.17516
ENST00000504754	0.0168087	1.34692
XM_011515683	0.0168101	1.31663
NR_037484	0.0168411	-1.61078
NR_028288	0.0168632	-1.51001
NR_038403	0.0169776	1.4067
NM_001286745	0.0170205	1.32254
XR_918028	0.0170383	-1.33653
NM_000494	0.0170636	1.14426
XR_110305	0.0170705	-1.48159
NR_026597	0.0170934	-1.52306
NR_037470	0.0171353	1.61713
NM_022346	0.0171831	4.92014
XR_944387	0.0171878	-1.2842
XR_947404	0.0172571	1.14715
NM_001144924	0.017326	1.72404
NM_001302961	0.0173357	-1.34782
NM_004096	0.0173705	-1.50184
NM_001105543	0.0173734	-1.19303
NR_002735	0.0173865	2.30577
NM_001713	0.0174361	1.18595
NM_001297573	0.0174891	-2.35301
XR_427654	0.0175105	-1.4315
NM_002336	0.0175489	1.26802
NM_183240	0.0175514	-1.38798
NM_012228	0.0175749	2.02319
NM_018094	0.0175839	-1.90424
XR_428654	0.0176486	1.12547
NM_015879	0.0176487	1.15808
NM_006827	0.0176568	-1.40786
BC048201	0.0176648	-1.23983
NM_001045480	0.0176802	-1.41721
NM_001127218	0.017734	-1.46959
NM_000465	0.0177368	1.66927
NM_004540	0.0177481	-1.22539
NM_001076678	0.0178314	2.37517
NM_001043318	0.0178899	-1.35544
NM_003350	0.0178919	1.36057
XR_914307	0.0179009	-1.37218
XR_930718	0.017936	-1.24258
NM_001165903	0.0179474	1.19185
NM_001290185	0.017959	-1.3576
NM_002591	0.0179644	1.22812
NR_037566	0.0180637	-1.50928
NR_003954	0.0180649	1.28141
NR_002162	0.018101	1.57489
NM_016506	0.0181132	-1.26886
NM_001169574	0.0181358	1.26736
NM_001146015	0.0181362	3.54044
NR_046724	0.0181872	-1.22497
NR_046713	0.0182081	1.62874
NM_001010989	0.0183123	-1.19798
NR_029420	0.0183588	1.46103
NM_014462	0.0184843	1.25498
NR_110185	0.0184877	1.48605
NM_001012270	0.018508	1.67656
NM_006160	0.018549	1.25811
NM_001130010	0.0185888	-1.36323
NM_001253357	0.018594	1.32517
NM_001110556	0.0186031	-1.70332
NR_002979	0.0186425	2.55179
XR_943287	0.0186466	-1.64767
NM_012276	0.0186903	-1.66773
NM_145719	0.0186929	-1.359
ENST00000476139	0.0187262	1.72098
NM_033412	0.0187277	-1.3159
NR_002911	0.0188355	2.62314
NM_006088	0.0188438	1.15238
NM_001400	0.0189172	-2.38436
NR_125994	0.0189291	1.27349
NR_126341	0.0189306	-1.12637
XR_932823	0.018982	1.30982
XR_945999	0.0189984	1.23315
NM_001184819	0.0190339	-1.37506
XR_920489	0.0190458	-1.28236
NR_125769	0.0190473	-1.2082
NM_004061	0.0190641	1.24832
NM_001142857	0.0191082	-1.49607
NM_001203247	0.0191121	1.60591
NM_001001936	0.0191331	-1.60704
NM_003680	0.0191483	-1.35245
NM_001142350	0.0191914	-1.40474
XM_011529753	0.0191955	1.22389
NM_001168388	0.0192785	1.35458
NR_125395	0.0193145	-1.40068
NR_027822	0.0193715	-1.25586
NM_024086	0.0194306	-1.38628
NM_001286367	0.0195382	-1.33167
NM_001037808	0.0195741	-1.83769
XR_944405	0.0196221	-1.32165
NM_004943	0.0196369	-1.56843
NM_001008697	0.0196808	-1.28289
NM_001618	0.0197086	-1.88289
ENST00000476244	0.0197118	1.66952
NM_001271814	0.0197507	-1.21677
NM_001099455	0.0197521	-1.63888
NM_145062	0.0197795	1.62844
NR_121183	0.0198432	-1.42495
XR_917710	0.01987	1.24851
NM_152864	0.0198898	-1.26499
NM_014838	0.019913	-1.33579
NM_014920	0.0199152	-1.38941
XR_930216	0.0199549	-1.13701
NR_120607	0.019961	1.27362
NM_024100	0.0199621	-1.29069
NM_022574	0.0199824	-1.49138
NR_125425	0.0199888	1.38493
NM_001289050	0.0199978	-1.21971
NM_152397	0.0200044	1.45555
NM_023080	0.0200521	-1.2029
NM_001128844	0.0201537	-1.36841
NM_005614	0.0201656	1.41712
NM_001012507	0.0201714	2.43108
NM_001308210	0.0201778	-1.66493
NR_105012	0.0202021	-1.11365
NM_001005186	0.0202073	1.50803
NM_020405	0.0202115	-2.09493
NM_004367	0.0202225	-1.57306
NR_003706	0.020269	3.23496
NR_029626	0.0202753	1.18565
NR_038979	0.0202775	-1.53282
NM_001099661	0.0203312	-1.78127
NM_001080512	0.0203455	1.7933
NM_001089	0.0204055	-1.52581
NR_001575	0.0204795	-1.30091
NM_001244580	0.0205	-1.50529
NM_001013031	0.0206007	1.15959
NM_001376	0.0206085	-1.61803
NM_001080851	0.0206228	-1.23774
NM_001102559	0.0206294	-1.50231
NM_080751	0.0206798	-1.12356
XR_939351	0.0206855	1.33854
NM_001198670	0.0206911	-1.14733
NR_120506	0.0206956	1.33807
NR_027042	0.0206982	-1.4448
NR_033848	0.0207414	1.26402
NM_014450	0.020775	-1.45932
NM_002994	0.0207776	-3.23852
NM_001256829	0.0207855	-1.47093
NM_012199	0.0208317	-1.33562
NM_001197244	0.020864	-1.22421
NM_001312660	0.0208716	1.39159
NM_000866	0.0208802	-1.17282
NM_198152	0.0209046	1.16063
uc002asj.3	0.0209417	1.28683
NM_001303436	0.0210078	-1.34356
NM_001008401	0.0210807	-1.20211
NM_001270523	0.02111	-1.58341
NR_002961	0.0211215	5.22
NM_001013	0.0211252	1.73334
NM_001099852	0.021132	1.26008
NM_001143679	0.0211672	-1.50487
NM_001308116	0.0211744	-1.15929
NM_001195637	0.0212167	-1.07023
NM_032356	0.0212184	1.38756
XR_924363	0.0212615	1.17378
ENST00000457412	0.0212793	1.09882
NM_016558	0.0212863	1.35728
NR_024159	0.0212905	-1.41377
NM_001083621	0.0212939	-1.66454
NM_173847	0.0212966	1.35972
ENST00000582385	0.0213328	1.56929
NM_001144824	0.0214138	-1.50054
NR_102703	0.0214189	-1.36789
XR_940736	0.0214212	1.85949
AK097866	0.0214498	-1.20645
XR_939266	0.0214536	1.33659
NM_001276293	0.0214792	-1.37208
NM_021066	0.0214854	3.29619
XM_006725570	0.0215059	1.47009
NM_001127399	0.0215797	1.22402
NM_015629	0.0215866	-1.24175
XR_942796	0.0216069	1.25186
NM_006285	0.0216437	-1.11018
AK022045	0.0216672	-1.3177
XR_920042	0.021675	1.53122
NM_022041	0.0217715	-1.30352
NR_036125	0.0218383	-1.58014
NM_001281301	0.0218821	1.71936
NM_001256106	0.0218829	-1.42557
NM_001206920	0.0219091	-1.25358
NM_016304	0.0219131	2.35252
NM_003262	0.0219179	1.43272
XR_913658	0.0219328	1.38777
BX641152	0.0220203	-1.1763
NM_001014434	0.0220406	-1.28584
XR_923595	0.0220768	1.50897
NM_144666	0.022129	-1.48387
NR_026755	0.0221701	-1.18152
NM_001304496	0.0221841	-1.6274
NR_003950	0.0222482	-1.3433
AK123156	0.0222546	1.58108
NM_001144756	0.0222841	-1.36249
NM_003384	0.0222863	1.7261
XR_920216	0.0222994	-1.42494
NR_015454	0.0223007	-1.2464
NM_001297743	0.0223148	-1.17281
NM_001281932	0.0224018	2.16799
NR_046322	0.0224177	1.20346
XR_917912	0.0224704	-1.12011
NM_173538	0.0224971	1.15277
NM_080552	0.0225145	-1.30118
NM_173699	0.0225289	-1.31141
NM_000549	0.0226672	1.18199
NM_002311	0.0226714	-1.45439
NM_001167674	0.0226787	-1.5663
NM_080764	0.022713	-1.37969
NR_027255	0.0227313	-1.29173
NM_001083963	0.0227336	-1.41454
NM_032494	0.0227482	1.23195
NM_002122	0.0227597	-2.70237
NM_001291446	0.022786	-1.36333
NM_194326	0.0228239	1.24353
NM_001145444	0.0228427	-1.52539
NR_028443	0.0228544	1.32795
XR_947599	0.0228547	1.41487
XR_914669	0.0228683	-1.24916
NM_001003407	0.0229094	-2.27832
NM_001135146	0.0229303	1.23771
NM_013336	0.0229957	-1.39554
XR_915292	0.0230253	1.6213
NM_015048	0.0230855	-1.43918
NR_111908	0.023167	-1.47903
XR_915851	0.0231743	1.62827
NR_027334	0.0232041	-1.38584
NR_108061	0.02323	1.25642
NM_001003684	0.023247	1.53491
NR_003012	0.0232603	2.5088
NM_001003785	0.0232657	1.81766
NM_001029997	0.0232919	-1.38407
NM_001201370	0.0232967	1.25919
NR_126161	0.0234427	1.81825
NM_005995	0.0234483	1.17528
XR_930194	0.0234594	-1.60519
XR_946485	0.02356	1.40702
NM_001267774	0.0235716	2.04502
XR_923922	0.0235934	1.32615
NM_005697	0.0236296	-1.29784
NR_037597	0.0236315	1.25761
NM_016589	0.0237367	1.48792
NM_080675	0.0237657	-1.25141
NM_001286775	0.0237734	2.03776
NM_006554	0.0238276	1.46459
NM_005322	0.0238926	7.37874
XR_924314	0.0239197	1.16604
NM_002657	0.0239206	-1.5576
NR_026542	0.0239361	1.26703
NR_040096	0.0239416	1.50946
NM_001287054	0.0239489	1.13575
NM_000084	0.0239707	-1.19051
NM_001143979	0.0239835	-1.62896
NM_001098668	0.0240475	1.23337
NM_020135	0.0240774	-1.23488
NM_001261826	0.0241098	-1.54687
XR_937954	0.024155	1.18032
XR_915875	0.0241702	1.19763
XR_243452	0.0242154	1.50652
NM_001172425	0.0242381	-1.21511
NR_003923	0.0242436	-1.11343
uc001nke.3	0.0242524	1.32125
NM_000101	0.0243735	1.34441
NM_002250	0.0243839	-1.36059
XR_244329	0.0244037	-1.07353
NM_001039920	0.0244292	-1.19023
NM_012184	0.0244394	-1.68313
NM_002886	0.0244565	-1.28152
NR_031640	0.0245555	1.32046
NM_001433	0.0245752	-1.21183
NM_003487	0.0245808	-1.70412
XR_924264	0.0245854	1.33574
NM_001083600	0.0246005	-1.33987
NM_003852	0.0246168	-1.50256
NM_001256725	0.0246403	-1.17424
NM_003534	0.0246895	8.84574
NM_001301008	0.024729	2.14204
NM_198494	0.0247496	-1.42702
ENST00000528016	0.0247605	1.5433
NM_006268	0.0247926	-1.46686
NM_020310	0.0248337	-1.12431
XR_913483	0.0248475	1.32796
NM_001193522	0.0248719	-1.49954
XR_939304	0.0248796	-1.31718
XR_920019	0.0248988	1.40034
NM_005762	0.0249192	-1.47686
NM_024686	0.0250236	1.09006
NM_001282944	0.0250489	-1.28489
XR_933331	0.025058	-1.21174
NM_001304536	0.0251482	-1.99865
NR_029404	0.0251614	1.15466
NM_018998	0.0252536	-1.22407
NM_003527	0.0252588	1.60272
NM_001127393	0.0252643	2.27763
NM_000985	0.0252715	1.74161
XR_430095	0.0253546	1.47562
NM_001008895	0.0253755	-1.41245
NR_040599	0.0253944	1.62191
NM_001080432	0.025399	-1.90586
XM_011536301	0.0254103	-1.57686
ENST00000479986	0.0254492	3.67713
XR_158875	0.025485	1.11041
NR_003685	0.0255475	3.25679
NM_001290332	0.0255703	1.23369
NR_002211	0.0256812	1.57317
XR_918976	0.0256845	-1.302
ENST00000361851	0.0256987	-1.52676
NM_001199324	0.0257536	1.50338
NM_000202	0.0258812	-1.42238
NM_001686	0.0259736	-1.27244
NM_001865	0.026006	1.53534
NM_005842	0.0260111	-1.30219
NM_001303425	0.0260382	-1.2822
NM_182557	0.0260411	-2.00123
NM_001663	0.0260745	-1.53727
XR_915322	0.0260795	-1.61102
NM_001206927	0.0261598	-1.22706
NM_001256627	0.0261921	-1.21376
NM_001130823	0.0262792	-1.52155
XM_003403493	0.0263275	1.70862
NM_004947	0.0263395	-1.12903
NM_017994	0.0263479	-1.21307
NR_000014	0.0263663	2.69289
NM_001135943	0.0263723	-1.69114
NM_014238	0.0263981	-1.90808
XR_931181	0.0265005	1.21155
NM_144962	0.0265088	-1.13084
NM_017553	0.0265573	-1.42121
NM_031217	0.0266718	2.04309
NR_001535	0.026672	1.43758
NR_001535	0.026672	1.43758
NM_001008743	0.0266726	-1.09162
ENST00000505421	0.0266776	-1.74106
XM_001717074	0.0267004	-1.62299
NM_001142623	0.0267329	-1.30333
NM_006387	0.0267391	-1.44067
XR_925234	0.0267478	1.09952
NM_080748	0.0267528	1.36125
NM_015567	0.0267915	1.22266
XR_920572	0.0268428	1.48633
XR_919147	0.0268472	-1.61372
XR_938806	0.0268861	-1.14322
NM_001289097	0.0269177	1.22301
NR_015450	0.0269256	1.5468
NM_001001437	0.0269727	-1.44645
NM_006805	0.0270096	-1.34242
NR_033995	0.0270152	-1.40296
NM_001237	0.0270165	6.30374
NR_033923	0.0270426	-1.14856
NM_024602	0.0270436	-1.37973
NM_001085471	0.027073	-1.7106
NR_125792	0.0270733	-1.41271
OTTHUMT00000409898	0.0270862	-2.26408
OTTHUMT00000404538	0.0270927	-1.24672
NM_001261	0.0271758	-1.37485
NM_001114090	0.0272053	-1.45486
NM_032489	0.0272516	-1.38269
NM_006295	0.0272829	-1.18631
NM_001297605	0.0272968	-1.20027
NM_001166017	0.0273419	2.33351
NM_003274	0.0274483	-1.42312
NM_001126181	0.0274638	-1.5138
XR_430015	0.0276506	-1.38055
NM_001014443	0.0276691	-1.40446
NR_039757	0.0278122	-1.27589
NR_037870	0.0278225	-1.52564
NM_001288705	0.0278501	-2.5907
NM_001300947	0.0278559	-1.45638
NR_046087	0.0278766	-1.18034
XR_926839	0.0279153	-1.19622
NR_002755	0.0279288	2.50086
NR_126360	0.0280173	-1.10904
NM_016272	0.0280266	-2.0442
NM_020717	0.0282006	1.63563
NM_001297778	0.0282047	1.47683
NM_020414	0.0282111	-1.52702
NM_001286164	0.0282508	-1.30404
NM_001284341	0.0282621	1.62086
NM_001303256	0.0282627	-1.58906
NM_001314030	0.0283122	1.37687
XR_927275	0.0283154	-1.12385
NM_014818	0.0283186	-1.32355
NM_015540	0.0283628	-1.71034
NM_145276	0.028393	-2.49529
NM_005085	0.0284157	-1.4259
NM_000546	0.0284362	-1.60885
NR_120571	0.0284721	-1.27725
NM_001143937	0.0284913	1.24283
NM_153603	0.0284959	-1.20735
NM_001144072	0.0285047	-1.35347
NM_025222	0.0285197	-1.52653
XR_918087	0.0285461	-1.22904
NM_018248	0.0285549	3.19513
XR_244323	0.0286122	-1.33797
NM_001184985	0.0287536	-2.05515
XR_915080	0.0288329	-1.21232
NR_031607	0.0288664	-2.01774
NM_001009993	0.0288802	-1.33736
XR_242176	0.0288874	-1.3872
NM_006297	0.0288917	-1.3562
XR_938622	0.0289491	1.65696
XR_938622	0.0289491	1.65696
NM_000667	0.0289531	1.20058
NM_001271572	0.0290374	-1.51267
NM_001308363	0.0290467	-1.31407
XR_960057	0.0290664	-1.51473
NR_024162	0.0292109	2.25617
NM_001113378	0.0292157	2.41541
XR_915034	0.0292308	-1.21017
NM_014611	0.0293091	-1.65024
NM_001291931	0.0293305	-1.24448
NM_001271856	0.0294404	-1.41176
NR_027456	0.029511	1.95125
ENST00000580792	0.0295293	-1.13771
NR_036138	0.0295733	1.41132
OTTHUMT00000409889	0.0296234	-1.69988
NM_002548	0.0296765	1.42724
XR_937021	0.0296788	-1.36963
NM_020536	0.0296988	-1.35809
NM_001039670	0.0297097	-1.32051
XR_930428	0.0297682	-1.21826
NM_030783	0.0298255	-1.45649
XR_427427	0.0299125	-1.18324
NR_037875	0.0299821	-1.16782
NM_001059	0.0300022	-1.16163
NM_001184986	0.0300209	1.29467
NR_000025	0.0300226	3.28284
NR_026794	0.0300308	-1.79027
ENST00000589507	0.0300666	-1.30779
XR_428059	0.0300711	1.42288
NM_001286658	0.0300998	-1.81441
NM_001195563	0.030132	-1.19712
NM_004565	0.0301493	1.15629
NM_003948	0.0301606	1.22267
NM_018445	0.0301637	1.29057
NM_001145454	0.0301966	2.35083
NM_001310326	0.0302095	2.25342
NR_103449	0.030226	-1.1746
NM_017670	0.0302912	-1.29552
NM_001173479	0.0303114	-1.52291
XR_942936	0.0303293	-1.26197
NM_001185012	0.0304129	1.39338
NM_001025108	0.0304191	-2.22947
NM_003857	0.0304814	-1.35763
NM_021916	0.0305063	-1.53093
NM_032779	0.03051	-1.41959
NM_001042690	0.0305188	-1.59747
NR_038962	0.0305244	1.27297
NR_102713	0.0305291	-1.33229
NR_108080	0.0306186	1.22254
NM_005735	0.0306324	-1.41899
NM_152562	0.0306671	2.23215
NM_020056	0.0307077	-3.14761
NM_001257357	0.0307962	1.54133
NM_016562	0.0307973	-2.78785
NM_002202	0.0308105	-1.23611
AK125136	0.0308258	1.14621
NR_015401	0.0308268	1.41332
NM_001017523	0.0309256	-2.13074
NM_001009570	0.0310359	-1.48637
NM_018713	0.0310426	-1.3392
XR_915333	0.0310447	-1.1623
NM_001142556	0.031138	3.22892
XR_246024	0.0311498	-1.3567
NM_001300821	0.0311697	-1.41081
NM_001306135	0.031175	1.13265
NM_003435	0.0311971	-1.58851
NM_176821	0.0312173	-1.31832
NM_001193335	0.0312967	1.08547
NM_001024611	0.0313242	-1.35462
NM_001270875	0.0313364	-1.37766
NM_001256014	0.0313543	1.45334
NM_012135	0.0313651	-1.38208
NM_000524	0.0314496	-1.30815
AB087877	0.0314887	-2.39554
XR_941272	0.0315606	-1.08645
NM_001010877	0.031563	1.27401
NM_145260	0.0315636	-1.17443
NM_001201372	0.0315689	-1.55756
NM_001080511	0.0315755	1.27418
NM_003986	0.0315852	1.49311
NM_032758	0.0316161	1.35534
NM_001130688	0.0316506	3.96299
XR_915573	0.0316732	1.34073
NM_001001953	0.0316744	-1.36978
NM_014649	0.0316992	-1.57318
NM_012329	0.0317198	-1.59954
NM_032431	0.0317456	-1.34509
NR_126392	0.0317775	-1.23799
NM_015447	0.0317884	-1.61321
AK289965	0.0317929	-1.35023
NM_002982	0.0318154	1.31002
NM_014439	0.0318339	-1.22835
NR_120619	0.0318359	-1.41401
XR_921307	0.03185	-1.5012
NM_001243399	0.0318879	1.61293
XR_945949	0.0319271	-1.2843
NM_001127198	0.0320107	-1.32827
XR_925987	0.0320265	1.21206
NR_030382	0.0320689	1.81329
NM_020719	0.0320733	-1.58345
NM_005959	0.0321016	-1.32179
NM_015191	0.0321295	-1.33827
NR_029615	0.0321337	1.29996
AK074231	0.0321433	-1.66067
XR_925636	0.0321652	1.46163
NM_003600	0.0321794	1.28768
NM_003546	0.032191	3.40525
NM_001143818	0.0322572	1.58977
NM_003954	0.0322662	-1.67834
NM_001165257	0.0323059	1.14244
NM_001143674	0.0323274	1.81014
NM_000066	0.0323487	1.25347
NM_006392	0.0323544	-1.34038
NM_004905	0.0323915	-1.67524
NM_001034	0.0324318	3.9202
NM_003647	0.0324432	-1.65136
NM_007118	0.0324695	-1.49575
NR_033772	0.0324871	-1.64598
NR_033772	0.0324871	-1.64598
XM_011545632	0.0325327	-1.24724
NR_103784	0.032595	-1.46313
NM_001010887	0.0326749	-1.36628
NM_001278113	0.0326867	1.34727
NR_120633	0.0326957	-1.33567
NR_038108	0.0327069	-1.21367
NR_131191	0.0327193	1.22428
NM_001080851	0.032742	-1.31381
NM_015354	0.0328073	-1.55856
NM_004281	0.0328693	-1.62129
NM_000461	0.0329048	1.12407
NM_000873	0.0329123	-1.71874
NM_017924	0.0329409	1.73649
NM_002198	0.0329467	-1.2869
NM_002495	0.0329849	1.35475
XM_011508717	0.0330117	1.27724
NM_001258285	0.033046	-1.46144
ENST00000478198	0.0331699	-1.11871
NM_001007468	0.0331792	-1.30959
XM_011543776	0.0332021	1.2506
NR_039717	0.033224	-1.08985
NM_032148	0.0332402	-1.23865
NR_109908	0.0332521	1.33553
NM_001254	0.0333575	2.85161
OTTHUMT00000447227	0.0334037	1.53191
NM_001165252	0.0334204	-1.1705
NR_121640	0.033432	1.23221
NM_001252294	0.0334322	1.35286
NM_001130475	0.0334666	1.53585
NM_006802	0.0334933	-1.39926
NM_003098	0.0335128	-1.20817
XM_005269672	0.0335365	-1.23741
NM_014943	0.0335724	-1.25678
NR_024604	0.0335944	-1.38054
NM_001003704	0.0336911	-1.34507
NM_000811	0.0337361	-1.16093
NM_015056	0.0337517	-2.03423
NR_046689	0.0338185	1.14984
NM_001130720	0.0338531	-2.03844
NM_178564	0.0338717	-1.37139
NR_104609	0.0339002	1.20099
NM_001270393	0.0339295	1.31854
NM_006598	0.0339413	-1.99028
NM_001242352	0.0339456	-1.36605
NM_001146094	0.0339881	-1.39777
NR_125940	0.034025	1.11554
NR_072991	0.0340621	-1.2555
ENST00000621995	0.0341557	-1.35034
NR_002569	0.0341711	1.85207
NM_022465	0.0342579	1.09729
NM_001099921	0.0343387	-1.31991
NM_001161465	0.0343437	-1.25015
NM_004343	0.0344142	-1.61032
NR_033423	0.034481	1.32841
NM_020675	0.0345014	1.94503
NM_001301248	0.0345064	-1.20743
NM_014521	0.0345324	1.13503
NR_110262	0.0345489	-1.21376
NM_001759	0.0345513	-1.68359
NM_023928	0.0345807	-1.08173
NM_024089	0.0345837	1.29329
NM_001099658	0.0346191	-1.43481
NM_015169	0.0346455	-1.44246
NR_003204	0.0346709	1.19328
NM_175571	0.0346822	-2.01698
NM_006271	0.0347357	-1.21312
NM_001143763	0.0347612	-1.20928
NM_004964	0.0348338	-1.32435
NM_001194946	0.0348345	-1.55607
NM_016256	0.0348488	-1.5312
NM_016312	0.0348628	-1.81801
XR_916200	0.0349501	-1.1332
NR_125845	0.0349724	-1.18007
NM_003087	0.0349886	-1.28417
XR_428989	0.0349957	-1.1131
NM_001352	0.03501	-1.54425
OTTHUMT00000401890	0.0350527	-4.15164
NM_001243736	0.0350714	1.86676
NM_001277335	0.0351402	-2.14917
NR_031641	0.035241	-1.34775
NM_001171171	0.0353187	-1.78468
NM_001281428	0.0353262	-1.18099
NM_001164342	0.0353536	2.53208
NM_001039573	0.0353765	-1.31111
NM_080677	0.035391	-1.91375
NM_001167599	0.0354111	-1.21705
NM_001994	0.0354558	-1.19526
NM_001159296	0.035489	-1.85582
XR_428817	0.0355264	-1.19352
NM_001256164	0.0355645	1.63686
NM_001085429	0.0356356	1.43714
NM_031280	0.0356574	1.50467
NM_001098405	0.0357768	-1.2575
NM_001145138	0.0358024	-1.69197
NM_032408	0.0358648	-1.62774
NM_006942	0.035865	-1.15498
NM_000598	0.0358933	-1.5884
NM_001089591	0.0359019	1.95185
NM_001282537	0.0359601	1.40642
NM_001145513	0.0360139	-1.37796
NM_001127	0.036014	-1.39341
NM_152367	0.0360449	1.68434
ENST00000415919	0.0360975	-1.67435
NM_004127	0.0360996	-1.41291
NR_104143	0.0361084	1.22948
NM_001004704	0.0361708	-2.00412
XR_918129	0.0361969	-1.31707
XR_925995	0.0362007	-1.28219
XR_942964	0.0362352	-1.31183
NR_030393	0.0362977	1.2789
NM_001238	0.0363175	1.5925
NM_001204869	0.0363411	-1.24685
NM_004545	0.0363741	2.29762
NR_104343	0.0363995	1.12047
NM_021101	0.0364221	-1.23107
NR_003317	0.0365085	2.73491
NM_005050	0.0365939	-1.58612
NR_033937	0.0365954	1.35434
NM_001740	0.0366157	-1.33446
NM_001003845	0.0366623	-1.57352
NM_001002926	0.036665	-1.50535
NM_138414	0.0366929	-1.41013
NM_018197	0.0366989	-1.40372
NM_001166693	0.0367034	-1.24624
NM_005191	0.036749	-1.32129
XM_011521145	0.0367585	-1.47416
NM_001042618	0.0368717	1.39501
NM_002961	0.0368752	1.38212
NM_018304	0.0368921	1.78602
NR_004388	0.0369648	2.44172
NM_001284297	0.0369853	-1.21926
XM_011508533	0.0370127	1.49488
NM_152462	0.0370422	-1.07932
NM_004819	0.037074	-1.47617
NM_001080978	0.0371202	1.34388
NM_001145122	0.0371253	-1.7258
NM_004155	0.0371287	-1.56284
NM_001164114	0.0371637	-1.57748
ENST00000392695	0.0372188	-1.52497
NM_139285	0.037245	-1.50354
NM_001166356	0.0373064	-1.24542
NR_110433	0.0373141	1.27681
NM_001142685	0.0374048	-1.72128
NM_001130438	0.0374083	-1.94912
AK301335	0.0375639	1.2453
NM_001276342	0.0375832	-1.32402
NM_001080487	0.0375863	-1.56789
XR_947378	0.037606	1.31395
XM_005246359	0.0376095	1.28772
NM_002894	0.0376204	1.4521
NR_109987	0.0376297	-1.281
NM_153371	0.0376304	-1.58057
NR_034132	0.0377038	1.16811
NM_001136239	0.0377049	-1.21962
NM_000053	0.0377057	-1.33139
NM_173683	0.0377102	-1.61534
NM_016626	0.0377103	-1.8079
NM_001135031	0.0377178	-1.70499
NM_182633	0.0377291	-1.26021
NR_110283	0.037792	-1.98623
XR_920004	0.0378392	-1.50941
NM_001039375	0.0378862	1.39259
NM_001127258	0.0379309	1.23114
NM_001127204	0.037944	-1.16224
NM_001250	0.0379673	-1.70222
NM_001142471	0.0379706	1.31012
NM_001242837	0.0380532	-1.45829
NM_152375	0.0380929	-1.41043
NM_030955	0.0381613	-1.28734
NM_007110	0.038164	-1.48925
NM_013296	0.0381684	2.2828
NM_138349	0.0381723	-1.58042
NM_033276	0.0381927	1.8047
NM_001281727	0.0382214	-1.41498
NR_036466	0.0382242	-1.94577
NM_000865	0.0382584	-1.37095
NM_001135731	0.0382627	-1.28586
NM_001193321	0.0382828	-1.81409
XR_428319	0.0383083	1.12353
XM_011508850	0.0383505	-1.23158
NM_001170569	0.0383717	1.25849
NM_014774	0.0383793	-1.36774
NM_001010891	0.0384965	-1.81361
NR_120487	0.0385242	1.47025
NM_178229	0.0385283	1.69905
NM_001257305	0.0385343	1.24513
NM_001165038	0.0385733	-1.29078
NM_001722	0.0386916	-1.40214
NM_001282856	0.0387041	-1.20742
NR_002999	0.0387379	1.99997
NM_001032289	0.0387435	1.21493
XR_941239	0.0388138	-1.64348
AK090412	0.0388228	-1.9885
NM_000122	0.0388879	-1.30554
NR_024433	0.038927	-2.45813
NM_001285387	0.038988	1.58286
NM_001025091	0.0390536	-1.36281
NM_000862	0.0390548	-1.2025
NM_006580	0.0391127	-1.32927
NM_000774	0.0391381	-1.66177
NR_021487	0.0391595	-1.19449
NM_004718	0.0391678	1.50007
NM_178354	0.0391786	1.2385
NM_012367	0.0392178	2.0846
NR_104606	0.0392439	1.47949
NR_003062	0.0392542	1.24945
NM_005073	0.0392768	-1.31057
XR_916118	0.0392914	1.39994
XR_922675	0.0393167	1.2528
XR_939439	0.0393175	-1.17823
NM_002564	0.0394125	-1.34649
NR_003074	0.0394316	2.77073
NR_046555	0.0394521	-1.26211
NM_004564	0.0394538	-1.30115
NM_001639	0.0394695	1.05737
NM_006901	0.0394825	-1.76813
XR_931076	0.0395298	1.85198
NM_015286	0.0395678	-1.47377
NM_199047	0.0395851	-1.21137
NM_000614	0.0396278	-1.18643
NM_000626	0.0396423	-1.75627
NM_018216	0.0396861	-1.27433
XR_917326	0.039712	-1.31121
XR_428052	0.039758	-1.19515
NM_000792	0.0397938	-1.51837
NM_001277348	0.0398064	1.43097
NM_032036	0.0398189	1.50886
NM_018039	0.0398866	1.18444
NM_001135917	0.04004	-1.35615
XR_109933	0.0400817	1.44826
NM_001172674	0.0400961	-1.86801
NM_001070	0.0401058	1.39715
ENST00000361739	0.0402276	-1.64528
NM_001172735	0.0402335	-2.91289
NM_001004742	0.0402353	1.21582
NM_199420	0.0402913	1.99139
NM_001168339	0.040374	-1.74486
XR_920572	0.0403984	1.46918
ENST00000310571	0.0404029	-1.54453
NM_001029885	0.0405915	-1.35518
XR_939237	0.040596	-1.36969
NM_001012421	0.0406091	-1.80269
NM_001003803	0.0406352	-1.47635
NM_002592	0.0406475	2.05093
NM_004497	0.0406587	1.34715
XM_005250096	0.040704	1.27622
NM_001130420	0.040787	-1.51937
NR_002737	0.0407923	1.85265
NM_000429	0.0408141	-1.17794
NM_024762	0.0408268	1.35664
NM_001199741	0.0408872	3.0383
NR_104075	0.0409257	1.77711
NM_000761	0.0409354	-1.18851
XM_006721204	0.0409383	-1.77693
NM_002039	0.0409506	-1.26405
NM_001282607	0.0409915	-1.32956
NR_026835	0.0410049	1.536
NM_002531	0.041007	1.1878
NM_001281496	0.0410153	-1.25169
OTTHUMT00000351211	0.0410676	-1.75556
XR_942699	0.041086	1.44601
XR_931203	0.0411068	1.21735
NM_001265603	0.0412111	1.15395
NM_021174	0.0412861	-1.28896
NM_015897	0.0412935	-1.10831
NM_001091	0.0413137	-1.63398
NR_039804	0.0413316	2.03777
NM_014742	0.0413508	-1.39907
NR_120335	0.0413548	-1.34486
NR_125802	0.0413682	1.47996
NM_015457	0.0413713	1.09739
XR_948954	0.0413994	1.26896
NR_110531	0.0414049	1.23824
OTTHUMT00000409890	0.0414168	-5.67467
NM_001195218	0.041425	-1.14005
NR_002222	0.0414341	1.7415
NR_004401	0.0415061	1.35636
NM_001303051	0.0415086	1.78524
AK130915	0.041512	-1.5864
NM_012373	0.0415152	-1.73205
NM_001130099	0.0415172	-1.5561
NM_000670	0.0415214	1.0959
NM_001256706	0.0415227	1.40806
NR_006881	0.0415513	4.62664
NM_005448	0.0415954	1.1746
NR_015360	0.0416853	-1.49342
NM_030915	0.0416955	-2.03161
NR_030528	0.0417304	-1.44998
NM_001271829	0.0417681	-1.24572
NM_004686	0.0417967	1.34938
NR_002954	0.041806	6.25434
NM_001001851	0.0418172	-1.36527
NM_194313	0.041826	1.4472
NM_032246	0.0418509	-1.45175
NM_001199987	0.0418746	1.55007
NM_001100814	0.0419254	-1.2637
NM_001012662	0.0419466	-1.32954
NM_005992	0.0419491	1.40395
XR_913512	0.0419932	-1.22557
NM_032556	0.0420885	1.1766
NR_003668	0.0420927	1.15784
NR_003668	0.0420927	1.15784
XR_942314	0.042121	-1.41133
NM_001134316	0.0421472	-1.22381
NM_024881	0.0421914	-1.50806
NM_001005783	0.0422221	1.31398
XR_924809	0.0422367	1.90499
XM_006719999	0.0422444	-1.32018
NM_001001329	0.0423617	-1.75957
NM_001012729	0.0423877	-1.27007
NR_030301	0.0424914	-1.21698
XR_923927	0.042588	-1.32243
NM_001079518	0.0426647	-1.36493
NM_001032367	0.0426912	-1.51105
NM_004077	0.0427307	-1.24922
NM_014018	0.0427805	1.69727
NM_001005271	0.0428073	-1.78269
NM_001013435	0.04286	1.57143
NM_001004746	0.0429312	1.04217
NM_002819	0.0429352	-1.6508
NR_029192	0.0429431	-1.1928
NM_001243766	0.0429613	-1.28675
NM_173854	0.0429613	-1.27271
NM_138331	0.0429705	-1.16164
NM_001002251	0.0429966	-1.2226
NM_001030287	0.0430435	-1.31026
NM_001170753	0.0430887	-1.41436
NM_001297738	0.0430924	1.41744
NM_001243723	0.0431044	-1.16827
NM_001143935	0.0431214	-1.77549
NR_038921	0.043141	-1.24855
XR_246484	0.0431498	1.30113
NM_001256030	0.0431737	1.48209
NM_000593	0.0432318	-1.24718
NM_002227	0.0432343	-1.64047
NR_125932	0.0432373	-1.17412
NR_004390	0.0432624	1.83155
NM_004126	0.0432818	1.77764
NM_001286272	0.0433157	5.8841
NM_001002762	0.0433753	-1.30095
NM_001042506	0.0434243	1.22952
NM_001282385	0.0435672	-1.21161
NM_020754	0.0435687	-1.32247
NR_033978	0.0436359	-1.27312
NR_039885	0.0436434	-1.35802
NM_014256	0.043666	-1.43529
NM_001077191	0.043678	-1.61482
NM_016093	0.0436804	1.75926
NM_130446	0.0436971	-1.42745
NM_001271848	0.0437235	1.54815
NM_001199814	0.0437726	-1.49207
NM_001015891	0.0437903	1.33401
NM_001001658	0.0438	1.53765
NM_000691	0.043824	-1.24718
NM_152743	0.043922	-1.31289
NM_006083	0.0439287	-1.34113
NM_133367	0.0439707	-1.54457
XR_923598	0.0439966	1.40068
NM_001144003	0.0440433	-1.18643
XR_921570	0.0440465	1.3573
NM_057176	0.0440626	-1.14132
NM_002015	0.0440994	-1.49562
XR_920511	0.0441016	1.48406
AK090461	0.0441261	-3.42134
NR_048576	0.0441284	-1.42373
XR_916742	0.0441683	-1.08916
NM_015356	0.0441793	-1.38721
NM_001127207	0.0441882	-1.51038
NM_015946	0.0442178	1.4404
NR_031687	0.0442183	-1.46001
NR_120672	0.0442593	1.2138
NM_000074	0.0442721	-4.45047
NM_001300978	0.0443488	-1.33226
NM_052898	0.0443822	1.44589
XR_243378	0.0444306	-1.57694
NM_005530	0.0444357	-1.65643
NM_001145666	0.0444586	-1.6303
NR_021490	0.0445192	-1.1854
NM_001303095	0.044527	-1.14325
XR_244180	0.0445849	1.08708
NR_038194	0.0446082	-1.10073
NM_001271641	0.044629	-1.24387
NR_038989	0.0447028	-1.29663
NM_002377	0.0447082	-1.12893
NM_017704	0.0447217	1.50111
NM_001243947	0.0447762	1.32039
NR_130143	0.0447811	1.41049
XR_110155	0.0448186	-1.58402
XR_244733	0.0448312	-1.95735
NM_001033910	0.0448346	-2.31474
NM_176817	0.0449268	1.19991
NR_109755	0.0449348	-1.29434
NM_001165417	0.0449601	-1.22221
NM_001681	0.0450105	-1.21909
NM_198923	0.0450215	-1.29942
NM_014390	0.0450316	-1.52939
NM_000172	0.0450355	1.1955
NM_001076785	0.0450401	-2.56277
NM_032833	0.0450463	-1.16166
XR_925476	0.0450909	-1.11238
NM_176881	0.045146	1.23497
NR_015410	0.0451593	1.20179
NM_006196	0.0451599	-1.49506
NM_002602	0.0452284	-1.11816
XR_159129	0.0452602	1.52822
NM_001204961	0.045263	-1.55415
NM_001257360	0.0453075	-1.54292
NM_014931	0.045331	-1.71566
XM_011529472	0.0453376	-1.45859
XR_915782	0.0453455	-1.49148
XR_937635	0.0453931	-1.33214
NM_005805	0.0454078	1.26457
NM_152587	0.0454582	1.10202
NM_007276	0.0455304	1.50538
NM_199289	0.0455729	1.14562
NR_110103	0.045579	1.27363
NM_001252039	0.0455833	-1.32273
NM_058230	0.0456227	-1.44202
NM_001025160	0.0456454	-1.62772
NR_029586	0.0456595	-1.55136
NR_037701	0.0456675	-1.20976
NM_001146175	0.0457407	-1.44176
AF427488	0.0457866	1.1926
NM_001286734	0.045867	2.36471
XR_913389	0.0459416	-1.22565
XM_011508909	0.0459506	1.24142
NR_110541	0.0459844	-1.31053
NR_046104	0.0460462	1.3887
NM_206997	0.0460548	-1.4963
NM_001135196	0.0460773	-1.35653
NM_001256127	0.0460973	-1.29669
NM_001256171	0.0461261	-1.56293
XR_923791	0.0461608	1.28263
NM_006909	0.0462536	-2.25965
NM_006691	0.0462955	1.4327
NM_032307	0.0463103	-1.29438
NM_006841	0.0463113	-1.22032
BC035412	0.0463976	1.1064
NM_001033081	0.0464699	-1.31918
NM_006445	0.0465012	-2.0948
NM_014661	0.0465095	-1.78845
NM_014026	0.0465632	1.41181
NM_001002837	0.0465713	1.19226
NR_073177	0.0466016	-1.5581
NR_046750	0.0466082	1.63354
NR_033851	0.0466149	-1.3268
NM_005462	0.046634	-1.37783
NM_001282862	0.0466368	1.37983
XR_919212	0.0466683	-1.33419
NM_001079515	0.0466997	1.09076
NM_001143774	0.0467963	-1.15852
NM_004426	0.0468385	-2.27403
NM_022659	0.046855	1.25287
XR_914539	0.0468788	1.4614
XR_252727	0.0469953	-1.15549
NR_040244	0.0470037	-1.11404
NM_206880	0.0470568	1.32048
XM_011534705	0.0470665	1.38928
NM_001286789	0.0470742	-1.35774
NM_001201428	0.0471352	-1.2799
NM_004701	0.0471679	2.5061
NR_046325	0.0471751	-1.23946
XR_930630	0.0471926	1.17849
NM_015276	0.0472364	-1.34789
NR_110597	0.047275	1.26017
NM_001098	0.047288	-1.43719
NM_001071	0.0472936	4.08532
NM_001306188	0.0473018	1.39841
NM_001076675	0.0473873	-1.52296
NM_001190790	0.0474485	-1.9233
NR_026761	0.0474592	1.26408
NM_001292045	0.0474859	-1.1904
NM_001278182	0.0474907	-1.95405
NM_001017524	0.0474994	1.14774
NR_104145	0.0475169	-1.45604
NM_001164749	0.0475821	1.21184
NR_024092	0.0476484	-1.16314
NR_003040	0.0476893	-1.26394
NM_001144769	0.047712	-1.34486
NM_001252507	0.0477283	1.17196
NR_110742	0.0477344	1.54367
NM_153350	0.0477561	-1.08465
NR_000024	0.0478296	2.80562
NM_001258328	0.0478314	-1.3362
NM_001204502	0.0478909	-1.99292
NR_002604	0.0478918	1.60769
NM_001171795	0.0479347	1.44274
NM_001005505	0.0479734	-1.70655
XR_931244	0.0480295	-1.31884
NM_003092	0.0480309	1.28228
NM_001193376	0.0481342	-1.10651
NM_020448	0.0481782	-1.48183
NM_006813	0.0481843	-1.41248
OTTHUMT00000040397	0.0482257	1.44562
NM_001282798	0.0482642	-1.47234
NR_040073	0.0482953	1.547
NM_001080485	0.0483053	-1.46138
NM_001242617	0.0483565	1.4699
NM_001849	0.0483818	-1.34113
NR_002779	0.0483882	-2.29753
NR_003321	0.0484336	2.5462
NR_044991	0.0484436	-1.29129
NM_001080114	0.0485081	-1.65271
XR_246694	0.0485157	-1.27856
NM_207410	0.0485261	1.18892
NR_002773	0.0485524	-1.48434
NM_022042	0.0485528	-1.3888
NR_073405	0.0485577	-2.04261
NM_020457	0.0485785	-1.5065
NM_001177355	0.0486124	-1.37208
NM_001255976	0.0486367	-1.47046
NM_001003891	0.0486489	-1.46805
NM_001163678	0.0486623	-1.10672
XR_918587	0.0486709	-1.77423
NM_007238	0.0487143	-1.18667
NM_181744	0.0487471	1.55132
NM_001242498	0.0487844	-1.43808
NM_015613	0.0487954	1.84569
NM_000809	0.048823	-1.20379
NM_001102669	0.0488355	-1.94821
NR_038383	0.0488484	1.26268
XR_241351	0.0488715	-1.1389
NM_001040167	0.0488939	-2.00983
NM_005281	0.0489375	1.42795
NM_001256316	0.0489608	1.25486
NM_001973	0.0489614	-1.47919
XR_109812	0.0489766	-1.16806
NM_004401	0.0490179	-1.76159
NM_001302489	0.0490659	-1.28903
XR_915933	0.0490828	1.56718
XR_943040	0.049092	1.27209
NM_001014986	0.0491148	-1.28322
NM_001134758	0.0491342	-1.26269
NM_001031847	0.0491557	1.28656
NM_001303486	0.049173	-1.3207
NM_001204210	0.0491748	1.33779
NR_133571	0.0492175	-1.3955
NM_033281	0.0492221	1.29627
NM_017802	0.0492228	-1.2696
NR_002968	0.0492625	2.99527
XR_920759	0.0493044	1.27812
NM_014262	0.0494313	1.22791
NM_001282941	0.0494354	-2.07109
NM_001925	0.049436	14.2696
NM_001193509	0.0495157	-1.41674
NM_001145265	0.0495302	-1.31162
NR_026575	0.0495673	-1.64919
NM_018702	0.0495868	1.3294
NM_001271049	0.0496146	-1.20103
NM_006784	0.0496256	-1.51968
NM_001013838	0.049645	-1.53884
NM_001012964	0.0496552	1.16629
NR_110753	0.0496714	1.19738
OTTHUMT00000323361	0.0497182	1.61223
NM_001005408	0.0497217	-1.59257
NM_001783	0.049734	-3.32212
XR_926129	0.0498337	-1.17135
NM_001282356	0.0498886	1.13642
NM_032849	0.0499052	1.26084
NM_033284	0.0499093	1.05062
XR_918497	0.0499117	1.14211
NM_006887	0.0499748	-1.74946
BC021736	0.0499863	1.25663
NR_038853	0.0500209	-1.29702
NR_125901	0.0500688	-1.36841
NM_199244	0.0500806	-1.29183
NM_199244	0.0500806	-1.29183
NM_173080	0.0500991	-1.24074
NM_001453	0.0501059	1.48192
XR_427674	0.0501129	-1.19772
NM_178429	0.0501484	-1.38839
XR_428359	0.0502481	1.49284
NR_003009	0.0503013	2.6068
NM_139169	0.0503521	-1.14352
NR_031643	0.050365	1.55784
NM_001165966	0.050426	-1.41726
NM_001146191	0.0505056	-1.58685
NM_002221	0.0505057	-1.79532
NM_001128203	0.0505212	-1.41247
NM_001282708	0.0505497	-1.44712
ENST00000361453	0.0505555	-1.18305
NM_014248	0.050568	1.60455
NR_002963	0.0505905	3.66467
NM_015016	0.0506421	-1.57337
XR_921807	0.050672	-1.49006
XR_924461	0.0507044	1.3018
NR_047519	0.0507142	-1.42399
NM_001265597	0.0507283	-1.52497
NR_027158	0.0507586	2.21201
XR_943084	0.0507751	1.03704
NM_001142272	0.0507867	-1.74701
NM_001143841	0.0508015	1.16998
NM_003178	0.0508179	-1.46546
NM_001165960	0.0508457	1.23614
NR_110003	0.050847	1.11273
NM_020759	0.0508683	-1.58755
NM_004523	0.0508828	3.49263
NR_002221	0.050917	1.29751
NM_001007176	0.0509805	-1.10346
NR_120495	0.0510184	-1.38445
NM_057749	0.0510226	3.01633
NM_000268	0.0510272	-1.82355
NM_001282471	0.0511295	-1.26409
NR_131204	0.0511312	1.39009
XR_914353	0.0512877	-1.19758
NR_034161	0.0512886	-1.15202
NM_001184739	0.0513092	1.26609
NM_001206938	0.0513156	-1.24243
NM_015083	0.0513842	-1.21068
NM_021724	0.0513881	-1.47253
NM_001253845	0.0513915	1.36126
XR_427509	0.0513959	-1.33171
NM_002814	0.0514006	1.29694
NM_001256371	0.0514596	1.51912
NM_004588	0.0514942	1.21835
NM_174922	0.0516252	-1.13287
NR_033415	0.0517771	1.40088
NM_001166102	0.0517848	-1.24118
NM_014975	0.0518581	1.5135
NM_002111	0.0518822	-1.5565
NM_001248002	0.0518843	1.24099
NM_001819	0.0519564	1.19907
NM_001207024	0.0519959	-1.43694
NM_001040610	0.0520321	-1.67484
XM_011520383	0.0520712	-1.10547
NM_018385	0.0520715	-1.62936
XM_005250084	0.0521064	-2.32933
NM_001077206	0.0521652	-1.44552
NM_019009	0.0522505	1.09166
NM_001019	0.0522666	2.11505
NM_001146258	0.0523409	-1.38899
NM_001271629	0.0523457	-1.50389
NM_001242312	0.0523773	-1.31003
NM_001039780	0.0523821	-1.52761
NM_001190799	0.0523828	2.08198
NM_017514	0.0524084	-1.3814
NM_138983	0.0524348	-1.12469
NR_037584	0.0524401	-1.1059
AK128687	0.0525158	-1.61131
NM_001303255	0.0525441	1.13961
NM_022470	0.0525578	-1.37942
NM_005330	0.0525828	1.81989
NM_000513	0.0526795	-1.4559
NM_001199434	0.0526869	-1.35688
NM_032329	0.0527026	-1.19819
AL832294	0.0527996	-1.64774
NM_014499	0.0528006	-4.26322
NR_003335	0.0528091	1.35392
NM_001160094	0.0528822	1.59662
NR_027049	0.0528913	2.13448
NM_001005751	0.0529968	-1.33238
NR_126346	0.0530102	1.28324
NM_001291978	0.0530206	-1.49781
NM_001161528	0.0530667	-1.11993
XR_928460	0.0530953	-1.5904
NR_003284	0.0531001	-2.22088
XR_948450	0.0531089	-1.15838
NM_012235	0.0531205	-1.37451
NR_028119	0.0531756	-1.12661
NR_000012	0.0531797	2.43904
NR_051996	0.0532239	-1.08263
NM_001130447	0.0532573	1.27997
NM_001201484	0.0532656	-1.32177
NR_036135	0.0532729	-1.31343
NR_046766	0.0533038	-1.17492
NM_000554	0.0533193	1.30852
NR_121604	0.0533224	1.24393
NM_012378	0.0533349	1.87248
NM_001195536	0.0533383	1.861
OTTHUMT00000323037	0.0534144	1.52534
XM_011508776	0.0534894	2.63252
NM_001291958	0.0535936	-1.62557
NM_152280	0.0536189	-1.73778
NM_001282157	0.0536246	-1.20863
NM_138440	0.0536313	1.1986
NM_001142308	0.0536483	-1.56422
NM_005522	0.0537258	-1.15437
NM_001197287	0.0537291	-1.71903
XR_916618	0.0537328	-1.46274
XR_924821	0.053791	1.28537
NM_001198783	0.0538057	-1.32496
NR_046783	0.0538748	1.44934
NM_130783	0.0538922	-1.26992
NM_019897	0.0539	1.37118
NM_001278392	0.0539276	-1.12686
NM_001008391	0.0539305	1.25148
NM_001166343	0.0540155	-1.43675
NM_173582	0.0540233	-1.41868
NM_001017915	0.0541351	-1.34026
NR_036504	0.0541698	-1.31244
NR_036052	0.0541892	1.56504
NR_036052	0.0541892	1.56504
NR_036052	0.0541892	1.56504
NR_126152	0.0542205	-1.32844
NM_012216	0.0542823	-1.84634
NM_000726	0.0543564	-1.78234
NM_001276503	0.0544521	1.16483
NM_001003713	0.0544774	1.44975
NM_024816	0.0544931	-1.42302
NM_001191022	0.0545124	-1.50363
AK057471	0.0545644	1.15791
NM_199328	0.0545862	1.19513
NM_152784	0.0545866	-1.15414
NM_013318	0.0546181	-1.64433
XR_928852	0.054707	-1.18855
NR_030593	0.0547178	1.24308
NM_002622	0.0548026	1.32258
NM_005257	0.0548525	1.15355
NM_031478	0.0548615	-1.28423
NM_005556	0.0549044	1.51103
NM_152559	0.0549155	1.15313
NR_002983	0.0550058	1.08468
NR_031674	0.0550206	1.17333
XR_939581	0.0550284	-1.60536
XR_913581	0.0551173	1.47205
NM_006733	0.0551618	1.46973
NM_033520	0.055195	1.16174
NR_110207	0.0552868	-1.44295
NM_000995	0.0553653	1.26176
ENST00000378052	0.0553697	1.25335
NR_045000	0.0553764	1.3143
NR_001448	0.0553779	-1.07987
OTTHUMT00000321105	0.0553928	1.16209
NM_003619	0.0554056	-1.54592
NM_001282782	0.0554063	-1.41608
XR_946119	0.0554252	-1.21583
NM_016557	0.0554394	1.26088
NM_001170649	0.0554534	-1.60045
NM_004555	0.0555114	-1.45052
NM_001282750	0.0555319	1.37019
NM_005810	0.0555888	-2.28165
NM_001004758	0.0556158	-1.13438
NM_153688	0.0556245	-1.44007
NR_030310	0.0556358	-1.49904
XR_245829	0.055649	1.41061
NR_039707	0.0557431	-1.56114
XR_915233	0.055753	-1.19947
XR_938649	0.0557659	1.18755
NM_001007467	0.0557792	-1.43818
NM_030960	0.0558567	1.22162
NM_001146726	0.0558884	-1.76384
NR_003323	0.0558906	2.33039
NR_125828	0.0559489	-1.24163
NM_030775	0.0559561	-1.33584
NM_002806	0.0559768	1.55827
NM_001136042	0.0560151	-1.10135
NM_198573	0.0560172	1.49117
NR_001443	0.0560377	-1.29778
NM_001172810	0.0560919	-1.10899
NM_001242704	0.056166	-1.23236
XR_916789	0.0561822	2.89812
NM_001290204	0.0562747	-1.19532
NR_003330	0.0562864	2.37578
XR_915569	0.0563021	-1.31863
XR_923862	0.0563147	-1.21317
NM_001199513	0.0563514	1.37977
NM_001306215	0.0563785	-2.3394
NM_000264	0.0563908	-1.32204
NM_020947	0.056393	-1.64107
NM_004638	0.056402	-1.26474
XR_913218	0.0564103	-1.25144
NM_181644	0.0564112	-1.25172
NM_015073	0.056422	-1.68412
NM_001079846	0.0564435	-1.64297
NR_038966	0.0564469	1.37758
NM_005516	0.0564472	-1.18499
NM_032184	0.0564542	-1.54317
NM_001085399	0.0564676	-1.31424
NR_031698	0.0564676	1.29882
NM_003108	0.0565117	-1.32623
NM_052939	0.0565507	-3.00626
NM_019054	0.0565708	-1.27336
NR_026675	0.0565807	1.24289
NM_001078171	0.0566039	-1.68165
NM_021018	0.0566155	2.79947
NM_001426	0.0566285	-1.28067
NM_001031696	0.0566718	-1.37709
NM_001039841	0.0566995	1.80087
XR_947493	0.0567002	1.12726
NR_027358	0.0567026	-1.36268
NM_001113490	0.0567166	-1.33996
NM_033066	0.0567174	-1.27435
NR_132279	0.0567308	1.33734
NM_001098204	0.0567351	-1.25796
NR_003320	0.0567503	2.31459
NR_003320	0.0567503	2.31459
NM_001302644	0.0567726	-1.38244
NM_024694	0.0567813	1.34245
XR_915690	0.056798	1.21438
NR_026950	0.0568657	-1.06158
NM_030767	0.0568832	-1.40218
NM_001009566	0.0568926	-2.00037
NR_002713	0.0568944	-1.55375
NR_003030	0.0569665	2.4246
NM_001303511	0.0569826	-1.94242
NM_014502	0.0569839	-1.45031
NR_003658	0.0570442	-1.2822
ENST00000591126	0.0570481	1.55899
NM_031953	0.0570752	-2.27337
XR_928100	0.0570758	1.17039
NM_178336	0.0570863	-1.32993
NR_110794	0.0571394	1.60758
NM_000286	0.0571819	-1.49496
NM_001300865	0.0571993	-1.20742
NM_057179	0.0572548	1.32429
XR_110425	0.0572714	1.15749
NM_001308176	0.0572918	-2.26632
NR_110563	0.0573391	-1.20647
XR_948446	0.057387	5.04014
NM_052847	0.0573915	-1.57884
NM_001005216	0.0573919	-1.43288
NM_006293	0.0574393	-1.34742
NR_036447	0.0574854	-1.83657
NM_001024843	0.0575279	-1.27017
NM_005181	0.0575348	1.43036
XR_933115	0.0575442	-1.58344
NR_039886	0.0575744	-1.42077
NM_005064	0.0576232	1.43391
NM_000898	0.0576465	1.64263
NM_018014	0.0576991	-1.55068
NR_103561	0.0577218	-1.55297
NR_034078	0.0577392	-1.1444
NM_001003688	0.0577459	-1.23613
NM_001289155	0.057808	-1.35637
NM_001286430	0.057843	-1.38296
NM_016545	0.0578488	-1.45252
NR_026774	0.0578641	1.4386
NR_026811	0.0578727	-1.43361
NM_001145966	0.0579104	2.79593
XM_011509017	0.0579284	-1.18701
NM_021992	0.0579507	-1.40389
NR_027386	0.058	-1.3671
NM_001100603	0.0580286	-1.31487
NM_016184	0.0581442	1.2957
NM_001142593	0.0581772	-1.30593
XR_925976	0.0581907	1.23681
NM_001114331	0.0581914	-1.25507
XR_948804	0.0582164	-1.21844
NM_001144758	0.0582788	-1.31073
NM_024871	0.0583084	1.51407
NM_024576	0.0583521	-1.28154
XR_919152	0.0583719	1.13421
XR_920598	0.0583853	-1.19549
NM_001193379	0.0584011	-1.36201
NM_017915	0.0584083	1.73739
NM_006513	0.0584254	-1.23709
NM_020062	0.0584265	-1.51541
NM_001029989	0.0584304	1.73446
NM_001190481	0.0584313	1.89305
NM_001165895	0.058447	-1.10423
NM_001282236	0.0584573	-1.29832
NM_006993	0.058467	-1.32899
NM_006705	0.0585343	1.27004
BC112208	0.0585609	-1.42191
NM_001243088	0.0586108	1.93382
NM_000512	0.0586725	1.24394
OTTHUMT00000047846	0.0586957	-1.54318
NM_001300848	0.0587174	-1.12964
NM_148178	0.058725	1.12599
NM_138800	0.0587566	1.40362
NM_001079684	0.0587817	-1.68034
NM_001620	0.058849	-2.4542
NM_001146210	0.0589024	-1.39804
NM_006166	0.0589565	1.30008
NM_001005850	0.0590176	-1.13794
NM_001256685	0.0590279	2.36175
NM_024629	0.0590476	2.1702
NM_031891	0.0590482	-1.36565
NR_104674	0.0590528	1.31566
NM_001253846	0.0590584	-1.1651
NM_001085454	0.05909	-1.52538
NM_001199160	0.0591004	-1.4172
NM_031966	0.0591817	1.65113
NR_033864	0.0592734	1.15046
NM_001143667	0.0592778	-1.25827
XR_942777	0.059288	-1.44549
NM_005386	0.0593589	-1.46285
NM_004818	0.0593661	-1.25033
NM_001149	0.0594266	-2.26887
XM_011519743	0.0594439	-1.19222
OTTHUMT00000323138	0.0594943	1.28524
NM_001010866	0.0595326	-1.14321
NM_014232	0.0595455	-1.29733
NR_015352	0.0596214	1.34965
NM_001031694	0.0596859	-1.26
XM_011531931	0.0596861	-1.32978
NM_018518	0.0597259	1.51961
XR_921002	0.0597365	1.14056
NM_001164741	0.0597636	-1.15468
NM_001291726	0.0597723	-1.53922
XR_158925	0.0597893	1.56326
NM_018687	0.0598079	-1.07216
NM_012417	0.0598472	-1.64648
NM_001178091	0.0598878	2.8342
NM_005212	0.0599014	-1.27464
XR_923319	0.0599159	-1.1823
NM_022117	0.0599387	-2.07504
NM_018328	0.0599713	-1.153
NM_005689	0.0599718	1.2871
NM_001012503	0.0599983	-1.07863
NM_006836	0.0599988	-1.51743
NM_004474	0.0600118	1.3147
NM_001165136	0.0600263	-1.81726
NM_174912	0.0600294	-1.64474
NM_001194	0.0600962	1.10129
NM_001099686	0.0601217	-1.17048
XR_928646	0.0601223	-1.19084
XR_921071	0.0601298	-1.37308
NR_033412	0.0601735	-1.19334
NR_024476	0.0601914	-1.5169
XR_923709	0.0602246	-1.31535
NR_029598	0.0602306	-1.33585
NR_120511	0.0602684	1.08322
NR_110874	0.0602784	-1.38956
ENST00000616827	0.0603499	1.2397
NM_019050	0.0603587	-2.03972
XR_928651	0.06038	-1.09629
NM_001173977	0.0604052	-1.67842
NM_033200	0.0604503	-1.30167
NM_001014985	0.0604536	1.19578
NM_001145425	0.0604667	-2.43817
NR_102707	0.0605262	-1.2701
NR_033853	0.0605291	-1.47022
NM_001079691	0.060539	-1.44761
NM_014014	0.0605792	-1.55572
NM_080653	0.0606239	1.0566
NR_003018	0.0607857	2.62756
NR_030336	0.0608127	-1.19756
NM_001142673	0.0608145	-1.14946
XR_921090	0.0608809	-1.23746
XR_913157	0.0609096	-1.67052
NM_153213	0.060916	-1.26971
XR_915738	0.060929	1.24625
XR_914659	0.0609421	-1.26288
NM_178509	0.0609646	-1.61218
NM_001128174	0.0609652	-1.70801
NM_001256071	0.0609917	-1.50672
NM_001127891	0.0610299	-1.14897
XR_927135	0.0610617	1.18724
NM_001304564	0.0611165	-1.46717
XM_011533432	0.0611313	-1.11684
XR_108456	0.0611905	-1.45674
NR_038869	0.0611991	-1.21713
NM_001276479	0.0612207	-1.28398
[truncated: 29,136 more rows]

## Sheet: Signficant Gene List <0.05
RefSeq	p-value(T2DM vs. Control)	Fold-Change(T2DM vs. Control)
NM_002124	7.22607e-05	-189.196
NM_002125	0.000199992	-85.2716
OTTHUMT00000409890	0.0414168	-5.67467
OTTHUMT00000351231	0.0109363	-5.00182
OTTHUMT00000409902	0.0119669	-4.76777
NM_000074	0.0442721	-4.45047
OTTHUMT00000401890	0.0350527	-4.15164
AK090461	0.0441261	-3.42134
NM_001783	0.049734	-3.32212
OTTHUMT00000442839	0.00559244	-3.30763
NM_002994	0.0207776	-3.23852
NM_020056	0.0307077	-3.14761
NM_007053	0.0130527	-3.06463
NM_001172735	0.0402335	-2.91289
OTTHUMT00000410974	0.0104705	-2.81676
NM_016562	0.0307973	-2.78785
NM_002122	0.0227597	-2.70237
NM_001288705	0.0278501	-2.5907
NM_015351	0.00849412	-2.56467
NM_001076785	0.0450401	-2.56277
NR_039760	0.0130739	-2.49672
NM_145276	0.028393	-2.49529
NR_024433	0.038927	-2.45813
AB087877	0.0314887	-2.39554
NM_001400	0.0189172	-2.38436
NM_001297573	0.0174891	-2.35301
NM_000186	0.00313906	-2.34023
NM_001033910	0.0448346	-2.31474
NR_002779	0.0483882	-2.29753
NM_001003407	0.0229094	-2.27832
NM_004426	0.0468385	-2.27403
OTTHUMT00000409898	0.0270862	-2.26408
AK057754	0.003313	-2.26203
NM_006909	0.0462536	-2.25965
NM_001079526	0.0167682	-2.23564
NM_001025108	0.0304191	-2.22947
NM_001081	0.0144696	-2.1864
NR_026958	0.00209644	-2.16841
NM_002646	0.0159492	-2.15416
NM_001277335	0.0351402	-2.14917
NM_001017523	0.0309256	-2.13074
NM_001105	0.0136839	-2.12413
NM_020405	0.0202115	-2.09493
NM_006445	0.0465012	-2.0948
NM_001282941	0.0494354	-2.07109
NR_002966	0.0132611	-2.06952
ENST00000482429	0.0115068	-2.0647
NM_003032	0.0112955	-2.06266
NM_001184985	0.0287536	-2.05515
NM_016272	0.0280266	-2.0442
NR_073405	0.0485577	-2.04261
NM_001130720	0.0338531	-2.03844
NM_015056	0.0337517	-2.03423
NM_030915	0.0416955	-2.03161
NR_031607	0.0288664	-2.01774
NM_175571	0.0346822	-2.01698
NM_006734	0.0147427	-2.01222
NM_033061	0.0115733	-2.01086
NM_001040167	0.0488939	-2.00983
NM_005715	0.0116263	-2.00763
NM_001004704	0.0361708	-2.00412
NM_182557	0.0260411	-2.00123
NM_001304536	0.0251482	-1.99865
NM_001204502	0.0478909	-1.99292
NM_006598	0.0339413	-1.99028
AK090412	0.0388228	-1.9885
NR_110283	0.037792	-1.98623
NM_000616	0.0063183	-1.97805
NM_001042402	0.0065655	-1.9643
NM_001178015	0.00766063	-1.95972
XR_244733	0.0448312	-1.95735
NM_001278182	0.0474907	-1.95405
NM_001130438	0.0374083	-1.94912
NM_001102669	0.0488355	-1.94821
NR_036466	0.0382242	-1.94577
OTTHUMT00000352485	0.00378665	-1.94211
NM_001190790	0.0474485	-1.9233
NM_001030288	0.0132481	-1.92184
NM_022779	0.00699582	-1.91703
NM_080677	0.035391	-1.91375
NM_014238	0.0263981	-1.90808
NM_001080432	0.025399	-1.90586
NM_018094	0.0175839	-1.90424
NM_001618	0.0197086	-1.88289
XR_241665	0.00560873	-1.8742
NM_152411	0.00205006	-1.87061
NM_001172674	0.0400961	-1.86801
NM_001005405	0.0130157	-1.86711
NM_001037283	0.0159466	-1.85816
NM_001159296	0.035489	-1.85582
NM_021016	0.00602785	-1.85556
NM_001037808	0.0195741	-1.83769
NM_002119	0.00545658	-1.82659
NM_016312	0.0348628	-1.81801
NM_001286658	0.0300998	-1.81441
NM_001193321	0.0382828	-1.81409
NM_001010891	0.0384965	-1.81361
NM_016626	0.0377103	-1.8079
NM_001012421	0.0406091	-1.80269
NM_005290	0.0029591	-1.80143
NM_080670	0.0159685	-1.79853
NM_002221	0.0505057	-1.79532
NM_001004311	0.00842966	-1.79392
NR_026794	0.0300308	-1.79027
NM_014661	0.0465095	-1.78845
NM_001171171	0.0353187	-1.78468
NM_001039132	0.0156608	-1.7841
NM_001005271	0.0428073	-1.78269
NM_001099661	0.0203312	-1.78127
NM_005650	0.00797052	-1.78063
XM_006721204	0.0409383	-1.77693
NM_001143935	0.0431214	-1.77549
XR_918587	0.0486709	-1.77423
NM_006901	0.0394825	-1.76813
NM_004401	0.0490179	-1.76159
NM_001001329	0.0423617	-1.75957
NM_000626	0.0396423	-1.75627
OTTHUMT00000351211	0.0410676	-1.75556
NM_024070	0.00616783	-1.75437
ENST00000361567	0.00131602	-1.75412
NM_006887	0.0499748	-1.74946
NM_001142272	0.0507867	-1.74701
NM_001025197	0.0136757	-1.74542
NM_001168339	0.040374	-1.74486
NM_001128617	0.0166885	-1.74294
ENST00000505421	0.0266776	-1.74106
NR_026869	0.0130887	-1.73798
NM_012373	0.0415152	-1.73205
NM_001242795	0.0031391	-1.73125
NM_001267040	0.0138413	-1.7266
NM_001256795	0.0155069	-1.72624
NM_001145122	0.0371253	-1.7258
NM_001142685	0.0374048	-1.72128
NM_020967	0.00509686	-1.71954
NM_013319	0.0033556	-1.71894
NM_000873	0.0329123	-1.71874
NM_001160408	0.0128405	-1.71568
NM_014931	0.045331	-1.71566
NM_031407	0.00325525	-1.71525
NM_001085471	0.027073	-1.7106
NM_015540	0.0283628	-1.71034
NM_001146344	0.0159014	-1.70745
NM_001114380	0.006371	-1.70709
NM_000155	0.0106641	-1.70664
NM_001005505	0.0479734	-1.70655
NM_001142640	0.0139998	-1.7052
NM_001135031	0.0377178	-1.70499
NM_003487	0.0245808	-1.70412
NM_001110556	0.0186031	-1.70332
NM_001286581	0.0105754	-1.70321
NM_001100913	0.00256365	-1.70255
NM_001250	0.0379673	-1.70222
OTTHUMT00000409889	0.0296234	-1.69988
NM_001145138	0.0358024	-1.69197
NM_001135943	0.0263723	-1.69114
OTTHUMT00000401873	0.00180495	-1.68542
NM_001759	0.0345513	-1.68359
NM_012184	0.0244394	-1.68313
ENST00000361127	0.00305689	-1.68076
NM_003954	0.0322662	-1.67834
NM_004905	0.0323915	-1.67524
NM_025090	0.00226228	-1.67488
ENST00000415919	0.0360975	-1.67435
NR_028366	0.00327161	-1.66835
NM_012276	0.0186903	-1.66773
NM_001308210	0.0201778	-1.66493
NM_001083621	0.0212939	-1.66454
NM_001137673	0.0122641	-1.66243
NM_000774	0.0391381	-1.66177
AK074231	0.0321433	-1.66067
NM_001111077	0.00773409	-1.65853
NM_005530	0.0444357	-1.65643
NM_001170755	0.0069123	-1.65318
NM_001080114	0.0485081	-1.65271
NM_003647	0.0324432	-1.65136
NM_018584	0.0112283	-1.65084
NM_002819	0.0429352	-1.6508
NM_014611	0.0293091	-1.65024
NR_026575	0.0495673	-1.64919
XR_943287	0.0186466	-1.64767
NM_001113491	0.00707034	-1.64612
NR_033772	0.0324871	-1.64598
NR_033772	0.0324871	-1.64598
ENST00000361739	0.0402276	-1.64528
XR_941239	0.0388138	-1.64348
NM_001170	0.00466398	-1.64089
NM_001277335	0.000840991	-1.64066
NM_002227	0.0432343	-1.64047
NM_001099455	0.0197521	-1.63888
NM_001308230	0.0120906	-1.63701
NM_001039707	0.0099965	-1.63613
NM_001091	0.0413137	-1.63398
XM_011532460	0.0064242	-1.63077
NM_001112	0.00101774	-1.63076
NM_001145666	0.0444586	-1.6303
NM_001297707	0.00772767	-1.6294
NM_001143979	0.0239835	-1.62896
NM_032408	0.0358648	-1.62774
NM_001025160	0.0456454	-1.62772
NM_001304496	0.0221841	-1.6274
NM_005937	0.0104798	-1.62533
OTTHUMT00000058554	0.0159877	-1.6235
XM_001717074	0.0267004	-1.62299
NM_004281	0.0328693	-1.62129
NM_016270	0.0163799	-1.61971
NM_014898	0.0129597	-1.61928
NM_001376	0.0206085	-1.61803
NM_020703	0.012128	-1.61539
NM_173683	0.0377102	-1.61534
NM_001077191	0.043678	-1.61482
XR_930386	0.00880484	-1.61436
XR_919147	0.0268472	-1.61372
NM_015447	0.0317884	-1.61321
XR_915322	0.0260795	-1.61102
NR_037484	0.0168411	-1.61078
NM_004343	0.0344142	-1.61032
NM_000546	0.0284362	-1.60885
NM_001001936	0.0191331	-1.60704
XR_930194	0.0234594	-1.60519
NM_001164605	0.00756995	-1.60436
NM_001304275	0.00257578	-1.60241
NM_001031695	0.015324	-1.60082
NM_012329	0.0317198	-1.59954
NM_001282949	0.00311887	-1.59928
NM_001144030	0.0107292	-1.59797
NM_001042690	0.0305188	-1.59747
NR_024013	0.0122592	-1.59641
NM_014225	0.00321815	-1.59378
NM_001005408	0.0497217	-1.59257
NM_007226	0.0133114	-1.59171
NM_001303256	0.0282627	-1.58906
NM_003435	0.0311971	-1.58851
NM_000598	0.0358933	-1.5884
NM_020759	0.0508683	-1.58755
NR_110388	0.0159115	-1.58729
NM_001146191	0.0505056	-1.58685
AK130915	0.041512	-1.5864
NM_005050	0.0365939	-1.58612
XR_110155	0.0448186	-1.58402
NM_020719	0.0320733	-1.58345
NM_001270523	0.02111	-1.58341
NM_153371	0.0376304	-1.58057
NM_138349	0.0381723	-1.58042
NM_032352	0.0060467	-1.58022
NR_046681	0.0159522	-1.58022
NR_036125	0.0218383	-1.58014
NM_001039690	0.00407825	-1.57931
NM_001282450	0.0100192	-1.57783
NR_031594	0.0123936	-1.57777
NM_001164114	0.0371637	-1.57748
XR_243378	0.0444306	-1.57694
XM_011536301	0.0254103	-1.57686
NM_001003845	0.0366623	-1.57352
NM_015016	0.0506421	-1.57337
NM_014649	0.0316992	-1.57318
NM_004367	0.0202225	-1.57306
NM_175736	0.00910839	-1.57257
NR_102735	0.013584	-1.57189
NM_002205	0.00622104	-1.57057
NM_001002810	0.000580142	-1.56979
NM_004943	0.0196369	-1.56843
NM_001080487	0.0375863	-1.56789
NM_001167674	0.0226787	-1.5663
ENST00000361789	0.015756	-1.56558
NM_001256171	0.0461261	-1.56293
NM_004155	0.0371287	-1.56284
NM_015354	0.0328073	-1.55856
NR_073177	0.0466016	-1.5581
NM_182526	0.00142289	-1.55776
NM_002657	0.0239206	-1.5576
NM_001201372	0.0315689	-1.55756
NM_001130099	0.0415172	-1.5561
NM_001194946	0.0348345	-1.55607
NM_001204961	0.045263	-1.55415
NM_003906	0.000661265	-1.55163
NR_029586	0.0456595	-1.55136
NM_001261826	0.0241098	-1.54687
NM_015172	0.0140241	-1.5468
NM_178550	0.0107382	-1.54638
NM_003883	0.0163257	-1.54538
NM_133367	0.0439707	-1.54457
ENST00000310571	0.0404029	-1.54453
NM_001352	0.03501	-1.54425
XR_948787	0.00774333	-1.54397
NM_001257360	0.0453075	-1.54292
NM_014909	0.00171622	-1.54142
NM_001301016	0.000181474	-1.5403
NM_001145357	0.00347108	-1.54016
NM_001013838	0.049645	-1.53884
NM_001663	0.0260745	-1.53727
NM_001031698	0.0139389	-1.53589
NM_018376	0.00300769	-1.53552
NM_001174103	0.00900107	-1.53488
NM_001048181	0.0139763	-1.53287
NR_038979	0.0202775	-1.53282
NM_001282301	0.000120198	-1.53256
NM_016256	0.0348488	-1.5312
NM_033087	0.0057229	-1.53113
NM_021916	0.0305063	-1.53093
NM_014390	0.0450316	-1.52939
NM_020414	0.0282111	-1.52702
ENST00000361851	0.0256987	-1.52676
NM_025222	0.0285197	-1.52653
NM_001089	0.0204055	-1.52581
NR_037870	0.0278225	-1.52564
NM_001145444	0.0228427	-1.52539
ENST00000392695	0.0372188	-1.52497
NM_001265597	0.0507283	-1.52497
NR_026597	0.0170934	-1.52306
NM_001076675	0.0473873	-1.52296
NM_001173479	0.0303114	-1.52291
NM_001130823	0.0262792	-1.52155
NM_015409	0.00959906	-1.52029
NM_006784	0.0496256	-1.51968
NM_001130420	0.040787	-1.51937
NM_000792	0.0397938	-1.51837
NM_001313905	0.0139684	-1.51816
NM_001116	0.0152534	-1.51748
NM_130807	0.0156544	-1.51687
NM_001161357	0.0111295	-1.51681
NM_001419	0.000781927	-1.51552
NM_001303448	0.0161548	-1.51512
XR_960057	0.0290664	-1.51473
NM_001126181	0.0274638	-1.5138
NM_001271572	0.0290374	-1.51267
NM_001032367	0.0426912	-1.51105
NM_006018	0.00501981	-1.51071
NM_001127207	0.0441882	-1.51038
NR_028288	0.0168632	-1.51001
NM_019589	0.014611	-1.50947
XR_920004	0.0378392	-1.50941
NR_037566	0.0180637	-1.50928
NM_024881	0.0421914	-1.50806
NM_020196	0.00263235	-1.50761
NM_020457	0.0485785	-1.5065
NR_122043	0.00118785	-1.50557
NM_001002926	0.036665	-1.50535
NM_001244580	0.0205	-1.50529
NM_001143679	0.0211672	-1.50487
NM_139285	0.037245	-1.50354
NM_005646	0.00578435	-1.50328
NM_003852	0.0246168	-1.50256
NM_001102559	0.0206294	-1.50231
NM_004096	0.0173705	-1.50184
XR_921307	0.03185	-1.5012
NM_001144824	0.0214138	-1.50054
NM_001193522	0.0248719	-1.49954
NM_005334	0.00789715	-1.4979
NM_206997	0.0460548	-1.4963
NM_001142857	0.0191082	-1.49607
NM_007118	0.0324695	-1.49575
NM_002015	0.0440994	-1.49562
NM_001199579	0.0105054	-1.49548
NM_006196	0.0451599	-1.49506
NR_015360	0.0416853	-1.49342
NM_138353	0.00271495	-1.49271
NM_001199814	0.0437726	-1.49207
XR_915782	0.0453455	-1.49148
NM_022574	0.0199824	-1.49138
ENST00000361390	0.00345966	-1.49056
XR_921807	0.050672	-1.49006
NM_007110	0.038164	-1.48925
NM_005308	0.00342062	-1.48863
NM_001009570	0.0310359	-1.48637
NM_005837	0.0153112	-1.48523
NR_002773	0.0485524	-1.48434
NM_144666	0.022129	-1.48387
NM_006029	0.0120389	-1.4835
NM_020448	0.0481782	-1.48183
XR_920176	0.00212909	-1.48176
XR_110305	0.0170705	-1.48159
NM_001032296	0.0124155	-1.48052
NM_001973	0.0489614	-1.47919
NR_111908	0.023167	-1.47903
NM_001014431	0.0130357	-1.47862
NR_003667	0.0045595	-1.47715
NM_005762	0.0249192	-1.47686
NM_001003803	0.0406352	-1.47635
NM_004819	0.037074	-1.47617
NM_001300832	0.0106554	-1.47596
XM_011521145	0.0367585	-1.47416
NM_015286	0.0395678	-1.47377
NM_001282798	0.0482642	-1.47234
NM_024806	0.0163677	-1.47172
NM_001256829	0.0207855	-1.47093
NM_001255976	0.0486367	-1.47046
NM_001127218	0.017734	-1.46959
NM_001003891	0.0486489	-1.46805
NM_006268	0.0247926	-1.46686
NM_003178	0.0508179	-1.46546
NM_001130711	0.00757135	-1.46339
NR_103784	0.032595	-1.46313
NM_001308174	0.00242529	-1.46173
NM_001258285	0.033046	-1.46144
NM_001080485	0.0483053	-1.46138
NM_001066	0.0146164	-1.46099
NM_001286561	0.0167395	-1.46037
NR_031687	0.0442183	-1.46001
NM_014450	0.020775	-1.45932
XM_011529472	0.0453376	-1.45859
NM_001242837	0.0380532	-1.45829
NM_030783	0.0298255	-1.45649
NM_001300947	0.0278559	-1.45638
NR_104145	0.0475169	-1.45604
NM_001114090	0.0272053	-1.45486
NM_002311	0.0226714	-1.45439
NM_000423	0.00428489	-1.45244
NM_032246	0.0418509	-1.45175
NR_030528	0.0417304	-1.44998
NM_001282708	0.0505497	-1.44712
NM_001001437	0.0269727	-1.44645
NR_027042	0.0206982	-1.4448
NM_001199378	0.00770712	-1.44478
NM_015169	0.0346455	-1.44246
NM_058230	0.0456227	-1.44202
NM_001146175	0.0457407	-1.44176
NM_006387	0.0267391	-1.44067
NM_015048	0.0230855	-1.43918
NM_001242498	0.0487844	-1.43808
NM_001098	0.047288	-1.43719
NM_014256	0.043666	-1.43529
NM_001099658	0.0346191	-1.43481
NM_001304504	0.00105352	-1.43252
XR_427654	0.0175105	-1.4315
NM_000340	0.00074878	-1.43139
NM_006600	0.0132563	-1.4276
NM_130446	0.0436971	-1.42745
NR_026670	0.00716709	-1.42743
NM_001301738	0.00828439	-1.42723
NM_198494	0.0247496	-1.42702
NM_206899	0.000723055	-1.42623
NM_005085	0.0284157	-1.4259
NM_001256106	0.0218829	-1.42557
NR_121183	0.0198432	-1.42495
XR_920216	0.0222994	-1.42494
NM_006224	0.00310774	-1.42472
NR_047519	0.0507142	-1.42399
NR_048576	0.0441284	-1.42373
NM_032827	0.0110187	-1.42368
NM_021078	0.00160541	-1.42313
NM_003274	0.0274483	-1.42312
NM_000202	0.0258812	-1.42238
NM_017553	0.0265573	-1.42121
NM_032779	0.03051	-1.41959
NM_002381	0.0154341	-1.41946
NM_005735	0.0306324	-1.41899
NR_002816	0.00117209	-1.41808
NM_001165966	0.050426	-1.41726
NM_001045480	0.0176802	-1.41721
NM_001193509	0.0495157	-1.41674
NM_001281727	0.0382214	-1.41498
NM_001042681	0.0123449	-1.41474
NM_001083963	0.0227336	-1.41454
NM_001170753	0.0430887	-1.41436
NR_120619	0.0318359	-1.41401
NR_024159	0.0212905	-1.41377
NM_004127	0.0360996	-1.41291
NR_125792	0.0270733	-1.41271
NM_006813	0.0481843	-1.41248
NM_001128203	0.0505212	-1.41247
NM_001008895	0.0253755	-1.41245
NM_001271856	0.0294404	-1.41176
XR_942314	0.042121	-1.41133
NR_038452	0.00899906	-1.41126
NM_001300821	0.0311697	-1.41081
NM_152375	0.0380929	-1.41043
NM_138414	0.0366929	-1.41013
NM_020786	0.00943857	-1.41001
XR_939064	0.00270864	-1.40934
NM_001314059	0.00847021	-1.40863
NM_006827	0.0176568	-1.40786
NM_001142350	0.0191914	-1.40474
NM_001014443	0.0276691	-1.40446
NM_018197	0.0366989	-1.40372
NR_033995	0.0270152	-1.40296
NM_001722	0.0386916	-1.40214
NR_024264	0.00805835	-1.40203
NR_125395	0.0193145	-1.40068
NM_031246	0.0130872	-1.4005
NM_001281297	0.0142281	-1.40038
NM_006802	0.0334933	-1.39926
NM_014742	0.0413508	-1.39907
NM_001077261	0.00483224	-1.39828
NM_001146094	0.0339881	-1.39777
NM_001076683	0.00263063	-1.39656
NM_024102	0.0159777	-1.39608
NM_013336	0.0229957	-1.39554
NR_133571	0.0492175	-1.3955
NR_003581	0.0116757	-1.39511
NM_138501	0.00688708	-1.39473
NM_001127	0.036014	-1.39341
NM_001271209	0.0122801	-1.38997
NM_014920	0.0199152	-1.38941
NM_022042	0.0485528	-1.3888
NM_178429	0.0501484	-1.38839
NM_183240	0.0175514	-1.38798
NM_015356	0.0441793	-1.38721
XR_242176	0.0288874	-1.3872
NM_024086	0.0194306	-1.38628
NR_027334	0.0232041	-1.38584
NM_001173982	0.00127245	-1.3858
NR_120495	0.0510184	-1.38445
NM_001029997	0.0232919	-1.38407
NM_152755	0.0134035	-1.38319
NM_032489	0.0272516	-1.38269
NM_012135	0.0313651	-1.38208
XR_430015	0.0276506	-1.38055
NR_024604	0.0335944	-1.38054
NM_024602	0.0270436	-1.37973
NM_080764	0.022713	-1.37969
NM_001007027	0.0138092	-1.37834
NM_001286556	0.00766194	-1.37798
NM_001145513	0.0360139	-1.37796
NM_005462	0.046634	-1.37783
NM_001270875	0.0313364	-1.37766
NM_005877	0.00913112	-1.37739
NR_039916	0.00278323	-1.37714
NM_002619	0.0147732	-1.37555
NM_001184819	0.0190339	-1.37506
NM_001261	0.0271758	-1.37485
NM_001243537	0.0155649	-1.37367
NM_001278458	0.00470247	-1.37357
XR_914307	0.0179009	-1.37218
NM_001276293	0.0214792	-1.37208
NM_001177355	0.0486124	-1.37208
ENST00000361335	0.00492706	-1.37178
NM_001130991	0.00237343	-1.37176
NM_178564	0.0338717	-1.37139
NM_000865	0.0382584	-1.37095
NM_001001953	0.0316744	-1.36978
XR_939237	0.040596	-1.36969
XR_937021	0.0296788	-1.36963
NM_001128844	0.0201537	-1.36841
NR_125901	0.0500688	-1.36841
NM_173570	0.0157897	-1.36834
NM_018930	0.0163307	-1.36812
NR_102703	0.0214189	-1.36789
NM_014774	0.0383793	-1.36774
NM_001010887	0.0326749	-1.36628
NM_006208	0.00418315	-1.36619
NM_001242352	0.0339456	-1.36605
NM_001193357	0.0125863	-1.36596
NM_001001851	0.0418172	-1.36527
NM_019613	0.00167103	-1.36523
NR_037466	0.00035695	-1.36517
NM_001079518	0.0426647	-1.36493
NM_001291446	0.022786	-1.36333
NM_001130010	0.0185888	-1.36323
NM_001025091	0.0390536	-1.36281
NM_001144756	0.0222841	-1.36249
NM_001079559	3.90225e-06	-1.36244
NM_002416	9.56019e-05	-1.36175
NM_002250	0.0243839	-1.36059
NM_145719	0.0186929	-1.359
NM_007186	0.0118008	-1.35868
NM_020536	0.0296988	-1.35809
NR_039885	0.0436434	-1.35802
NM_001286789	0.0470742	-1.35774
NM_001756	0.0148426	-1.35764
NM_003857	0.0304814	-1.35763
NM_001290185	0.017959	-1.3576
XR_246024	0.0311498	-1.3567
NM_001135196	0.0460773	-1.35653
NM_006297	0.0288917	-1.3562
NM_001135917	0.04004	-1.35615
NM_001043318	0.0178899	-1.35544
NM_001029885	0.0405915	-1.35518
NM_001024611	0.0313242	-1.35462
NM_001144072	0.0285047	-1.35347
NM_004739	0.0123245	-1.3532
NM_003680	0.0191483	-1.35245
NM_001163	0.00118289	-1.35207
NR_027084	0.00755365	-1.35051
NM_001079880	0.00338783	-1.35035
ENST00000621995	0.0341557	-1.35034
AK289965	0.0317929	-1.35023
NM_004135	0.00761093	-1.34999
NM_001271999	0.00574225	-1.34898
NM_015276	0.0472364	-1.34789
NM_014840	0.0136348	-1.34784
NM_001302961	0.0173357	-1.34782
NR_031641	0.035241	-1.34775
NM_001035521	0.0143997	-1.34766
NM_001297423	0.0100337	-1.34723
NM_002564	0.0394125	-1.34649
NM_032431	0.0317456	-1.34509
NM_001003704	0.0336911	-1.34507
OTTHUMT00000364517	0.00410733	-1.34492
NR_120335	0.0413548	-1.34486
NM_001144769	0.047712	-1.34486
NM_001303436	0.0210078	-1.34356
NR_003950	0.0222482	-1.3433
NM_006805	0.0270096	-1.34242
NM_014235	0.00983469	-1.34227
NM_001297763	0.00265494	-1.34198
NM_001031713	0.00855981	-1.34178
NM_001173467	0.00942718	-1.34136
NM_004538	0.00942728	-1.34122
NM_006083	0.0439287	-1.34113
NM_001849	0.0483818	-1.34113
NM_006392	0.0323544	-1.34038
NM_001083600	0.0246005	-1.33987
NM_000525	0.00324121	-1.33973
NM_001256666	0.0147922	-1.33937
NM_018713	0.0310426	-1.3392
NM_015191	0.0321295	-1.33827
XR_244323	0.0286122	-1.33797
NM_001009993	0.0288802	-1.33736
XR_918028	0.0170383	-1.33653
NM_001258328	0.0478314	-1.3362
XR_925377	0.00182068	-1.33581
NM_014838	0.019913	-1.33579
NR_120633	0.0326957	-1.33567
NM_014972	0.0129508	-1.33565
NM_012199	0.0208317	-1.33562
NM_001740	0.0366157	-1.33446
XR_919212	0.0466683	-1.33419
NM_014712	0.00463134	-1.33315
NR_102713	0.0305291	-1.33229
NM_001300978	0.0443488	-1.33226
XR_937635	0.0453931	-1.33214
XR_241740	0.00258584	-1.33168
NM_001286367	0.0195382	-1.33167
NM_000053	0.0377057	-1.33139
NM_001033580	0.00320757	-1.33099
NM_001282607	0.0409915	-1.32956
NM_001012662	0.0419466	-1.32954
NM_006580	0.0391127	-1.32927
NM_001127198	0.0320107	-1.32827
NR_024434	0.0163635	-1.32707
NR_033851	0.0466149	-1.3268
NM_020861	0.0126515	-1.32619
NM_004964	0.0348338	-1.32435
XR_931291	0.0026212	-1.3241
NM_001276342	0.0375832	-1.32402
NM_014818	0.0283186	-1.32355
NM_001301873	0.00987202	-1.32344
NM_001252039	0.0455833	-1.32273
NM_020754	0.0435687	-1.32247
XR_923927	0.042588	-1.32243
NM_005959	0.0321016	-1.32179
XR_944405	0.0196221	-1.32165
NR_027247	0.0119987	-1.32141
NM_005191	0.036749	-1.32129
NM_001160036	0.00306887	-1.32076
NM_001303486	0.049173	-1.3207
NM_001039670	0.0297097	-1.32051
XM_006719999	0.0422444	-1.32018
NM_001099921	0.0343387	-1.31991
NM_001033081	0.0464699	-1.31918
XR_931244	0.0480295	-1.31884
NM_176821	0.0312173	-1.31832
NR_029660	0.0140122	-1.31829
AK022045	0.0216672	-1.3177
XR_939304	0.0248796	-1.31718
XR_918129	0.0361969	-1.31707
NM_033412	0.0187277	-1.3159
XR_913542	0.00106856	-1.31578
NM_001001411	0.00626692	-1.31566
XR_429051	0.0167127	-1.31539
NM_030961	0.0163355	-1.31493
NM_001308363	0.0290467	-1.31407
NM_001080851	0.032742	-1.31381
NM_152743	0.043922	-1.31289
NM_001270459	0.014291	-1.31286
XR_942964	0.0362352	-1.31183
NM_001145265	0.0495302	-1.31162
NM_173699	0.0225289	-1.31141
XR_917326	0.039712	-1.31121
NM_001039573	0.0353765	-1.31111
NM_005073	0.0392768	-1.31057
NR_110541	0.0459844	-1.31053
NM_001030287	0.0430435	-1.31026
NM_001007468	0.0331792	-1.30959
NM_001281748	0.00249469	-1.30952
NM_000524	0.0314496	-1.30815
NM_018023	0.0115258	-1.30793
NM_001014336	0.00131275	-1.3079
ENST00000589507	0.0300666	-1.30779
NM_000122	0.0388879	-1.30554
NM_004459	0.0161587	-1.30533
NM_001286164	0.0282508	-1.30404
NM_022041	0.0217715	-1.30352
NM_001142623	0.0267329	-1.30333
NM_001105540	0.00812243	-1.30274
NM_005842	0.0260111	-1.30219
XR_918976	0.0256845	-1.302
NM_080552	0.0225145	-1.30118
NM_004564	0.0394538	-1.30115
NM_001002762	0.0433753	-1.30095
NR_001575	0.0204795	-1.30091
NM_198923	0.0450215	-1.29942
ENST00000361624	0.00347498	-1.29786
NM_005697	0.0236296	-1.29784
NR_038853	0.0500209	-1.29702
NM_001256127	0.0460973	-1.29669
NR_038989	0.0447028	-1.29663
NM_020130	0.00382641	-1.29662
NM_017670	0.0302912	-1.29552
NM_032307	0.0463103	-1.29438
NR_109755	0.0449348	-1.29434
NM_001281495	0.00829398	-1.29354
NM_001171815	0.00324323	-1.29279
NM_199244	0.0500806	-1.29183
NM_199244	0.0500806	-1.29183
NR_027255	0.0227313	-1.29173
NM_001080514	0.000493225	-1.29157
NR_044991	0.0484436	-1.29129
NM_001165038	0.0385733	-1.29078
NM_024100	0.0199621	-1.29069
NM_032449	0.00399946	-1.29025
NM_020765	0.00810972	-1.29019
NM_001302489	0.0490659	-1.28903
NM_021174	0.0412861	-1.28896
NM_030955	0.0381613	-1.28734
NR_104182	0.00294392	-1.2872
NM_002198	0.0329467	-1.2869
NM_001243766	0.0429613	-1.28675
NM_001029864	0.0113626	-1.28645
NM_001135731	0.0382627	-1.28586
NM_001014434	0.0220406	-1.28584
NM_001282944	0.0250489	-1.28489
XR_945949	0.0319271	-1.2843
XR_944387	0.0171878	-1.2842
NM_003087	0.0349886	-1.28417
XR_947026	0.00437034	-1.28412
NM_001014986	0.0491148	-1.28322
NM_024319	0.0104408	-1.28314
NM_001008697	0.0196808	-1.28289
XR_920489	0.0190458	-1.28236
NM_001303425	0.0260382	-1.2822
XR_925995	0.0362007	-1.28219
NM_002886	0.0244565	-1.28152
NM_001282474	0.000766281	-1.28119
NR_109987	0.0376297	-1.281
NM_001201428	0.0471352	-1.2799
NM_001199860	0.00570746	-1.27966
NM_021228	0.0158605	-1.27884
XR_246694	0.0485157	-1.27856
NR_120571	0.0284721	-1.27725
NM_001080421	0.0143811	-1.27668
NR_039757	0.0278122	-1.27589
NM_018216	0.0396861	-1.27433
NR_033978	0.0436359	-1.27312
NM_173854	0.0429613	-1.27271
NM_001686	0.0259736	-1.27244
NM_013325	0.0112592	-1.27221
NM_174945	0.00936888	-1.27193
NM_001303472	0.00237024	-1.27058
NM_001012729	0.0423877	-1.27007
NM_017802	0.0492228	-1.2696
NM_001168407	0.0148945	-1.26893
NM_016506	0.0181132	-1.26886
XR_246584	0.00398133	-1.26729
NM_152864	0.0198898	-1.26499
XM_011530938	0.00858342	-1.26483
NM_002039	0.0409506	-1.26405
NM_001145545	0.00400611	-1.26399
NR_003040	0.0476893	-1.26394
NM_001100814	0.0419254	-1.2637
XR_916735	0.0121192	-1.26303
NM_001134758	0.0491342	-1.26269
NR_046555	0.0394521	-1.26211
XR_942936	0.0303293	-1.26197
NM_182633	0.0377291	-1.26021
NM_014589	0.00828266	-1.25932
NR_033982	0.00304683	-1.25907
XR_914442	0.0142254	-1.25886
ENST00000426297	0.00541559	-1.25879
NM_004922	0.00709381	-1.25847
XR_926695	0.0139652	-1.25802
XR_945890	0.0080834	-1.25792
NM_001098405	0.0357768	-1.2575
NM_001271748	0.00839081	-1.25743
NM_014943	0.0335724	-1.25678
XR_948688	0.0147127	-1.2567
NR_027822	0.0193715	-1.25586
NR_072991	0.0340621	-1.2555
NM_001163280	0.0135503	-1.25425
NR_033960	0.0137795	-1.25396
NM_001206920	0.0219091	-1.25358
NR_111962	0.00138384	-1.25277
NM_015551	0.00917033	-1.25191
NM_001277291	0.0163585	-1.25188
NM_001281496	0.0410153	-1.25169
NM_080675	0.0237657	-1.25141
NM_001161465	0.0343437	-1.25015
NM_001185024	0.0156549	-1.24975
NM_004077	0.0427307	-1.24922
XR_914669	0.0228683	-1.24916
NR_038921	0.043141	-1.24855
NM_001004477	0.00284551	-1.24749
XM_011545632	0.0325327	-1.24724
NM_000593	0.0432318	-1.24718
NM_000691	0.043824	-1.24718
NM_001204869	0.0363411	-1.24685
OTTHUMT00000404538	0.0270927	-1.24672
NR_015454	0.0223007	-1.2464
NM_001166693	0.0367034	-1.24624
NM_001271829	0.0417681	-1.24572
NM_001166356	0.0373064	-1.24542
NM_001291931	0.0293305	-1.24448
NM_001271641	0.044629	-1.24387
XR_930718	0.017936	-1.24258
NM_176813	0.0149055	-1.24253
NM_018242	0.00658895	-1.24194
XR_930753	0.0123599	-1.24187
NM_015629	0.0215866	-1.24175
NM_173080	0.0500991	-1.24074
BC048201	0.0176648	-1.23983
NR_046325	0.0471751	-1.23946
NM_032148	0.0332402	-1.23865
NR_126392	0.0317775	-1.23799
NM_001080851	0.0206228	-1.23774
XR_924441	0.0150566	-1.23762
NM_001030059	0.0137026	-1.23758
XM_005269672	0.0335365	-1.23741
NM_002202	0.0308105	-1.23611
NM_020135	0.0240774	-1.23488
NR_126379	0.0153375	-1.23376
XM_011508850	0.0383505	-1.23158
NM_021101	0.0364221	-1.23107
XR_245765	0.00347255	-1.22995
XR_915192	0.00838847	-1.22971
XR_918087	0.0285461	-1.22904
NM_014439	0.0318339	-1.22835
XR_914571	0.0133294	-1.22827
NM_001206927	0.0261598	-1.22706
NM_178435	0.00121381	-1.22575
XR_913389	0.0459416	-1.22565
XR_913512	0.0419932	-1.22557
NM_004540	0.0177481	-1.22539
NR_046724	0.0181872	-1.22497
NM_001167733	0.00813354	-1.22491
NM_001197244	0.020864	-1.22421
NM_018998	0.0252536	-1.22407
NM_001134316	0.0421472	-1.22381
NM_001002251	0.0429966	-1.2226
NM_001165417	0.0449601	-1.22221
NM_001144033	0.0106886	-1.22117
NM_012186	0.015748	-1.22081
NM_006841	0.0463113	-1.22032
NM_133638	0.00547533	-1.22015
NM_001289050	0.0199978	-1.21971
NM_001136239	0.0377049	-1.21962
NM_001284297	0.0369853	-1.21926
NM_001681	0.0450105	-1.21909
XR_930428	0.0297682	-1.21826
NM_001146314	0.00173042	-1.2178
NM_001167599	0.0354111	-1.21705
NR_030301	0.0424914	-1.21698
NM_001271814	0.0197507	-1.21677
NR_120318	0.00808205	-1.21651
NM_001172425	0.0242381	-1.21511
NM_001256627	0.0261921	-1.21376
NR_110262	0.0345489	-1.21376
NR_038108	0.0327069	-1.21367
NM_006271	0.0347357	-1.21312
NM_017994	0.0263479	-1.21307
XR_915080	0.0288329	-1.21232
NM_001433	0.0245752	-1.21183
XR_933331	0.025058	-1.21174
NM_001282385	0.0435672	-1.21161
NM_002741	0.00883626	-1.2114
NM_199047	0.0395851	-1.21137
XR_931098	0.00265013	-1.21111
XR_915034	0.0292308	-1.21017
NR_037701	0.0456675	-1.20976
NM_001143763	0.0347612	-1.20928
NR_027379	0.0166319	-1.20863
NR_125769	0.0190473	-1.2082
NM_003098	0.0335128	-1.20817
ENST00000544576	0.00879264	-1.20806
NM_001301248	0.0345064	-1.20743
NM_001282856	0.0387041	-1.20742
NM_153603	0.0284959	-1.20735
NM_001134670	0.0100616	-1.20731
AK097866	0.0214498	-1.20645
XM_011540451	0.00531581	-1.20472
NM_014760	0.00929695	-1.20408
NM_000809	0.048823	-1.20379
NM_023080	0.0200521	-1.2029
NM_000862	0.0390548	-1.2025
NM_001008401	0.0210807	-1.20211
NM_001271049	0.0496146	-1.20103
NM_001297605	0.0272968	-1.20027
NM_001306079	0.0067271	-1.19809
NM_001010989	0.0183123	-1.19798
XR_427674	0.0501129	-1.19772
NM_006462	0.00746838	-1.19718
NM_001195563	0.030132	-1.19712
XR_926839	0.0279153	-1.19622
NM_001994	0.0354558	-1.19526
XR_428052	0.039758	-1.19515
NR_021487	0.0391595	-1.19449
XR_428817	0.0355264	-1.19352
NM_001105543	0.0173734	-1.19303
XR_927845	0.0125976	-1.19294
NR_029192	0.0429431	-1.1928
NM_001304482	0.00528273	-1.19202
NR_110043	0.0109391	-1.1918
NR_038429	0.00837969	-1.19114
NM_000084	0.0239707	-1.19051
NM_001292045	0.0474859	-1.1904
NM_001039920	0.0244292	-1.19023
NM_000761	0.0409354	-1.18851
NM_014699	0.00541051	-1.18688
NM_007238	0.0487143	-1.18667
NM_000614	0.0396278	-1.18643
NM_001144003	0.0440433	-1.18643
NR_038290	0.00197964	-1.18638
NM_006295	0.0272829	-1.18631
NM_001256119	0.00338468	-1.18606
NR_021490	0.0445192	-1.1854
NM_001130144	0.00150173	-1.185
NM_018153	0.0145744	-1.18351
XR_427427	0.0299125	-1.18324
ENST00000361453	0.0505555	-1.18305
NR_026755	0.0221701	-1.18152
NM_020440	0.00630385	-1.18126
NM_001281428	0.0353262	-1.18099
NR_046087	0.0278766	-1.18034
XM_006719242	0.0125305	-1.18018
NR_125845	0.0349724	-1.18007
NM_001164746	0.00228	-1.1793
NM_000824	0.0137825	-1.17848
XR_939439	0.0393175	-1.17823
NM_007335	0.0109295	-1.17802
NM_000429	0.0408141	-1.17794
BX641152	0.0220203	-1.1763
NM_001164507	0.000448353	-1.17571
NR_103449	0.030226	-1.1746
NM_145260	0.0315636	-1.17443
NM_001256725	0.0246403	-1.17424
NR_125932	0.0432373	-1.17412
NM_000866	0.0208802	-1.17282
NM_001297743	0.0223148	-1.17281
XR_926129	0.0498337	-1.17135
NM_001165252	0.0334204	-1.1705
NM_001278657	0.0154846	-1.16972
NM_001243723	0.0431044	-1.16827
XR_109812	0.0489766	-1.16806
NR_037875	0.0299821	-1.16782
NR_024092	0.0476484	-1.16314
XR_915333	0.0310447	-1.1623
NM_001127204	0.037944	-1.16224
XR_914406	0.00395732	-1.16211
NM_032833	0.0450463	-1.16166
NM_138331	0.0429705	-1.16164
NM_001059	0.0300022	-1.16163
NM_000811	0.0337361	-1.16093
ENST00000427404	0.0107359	-1.16047
NM_001308116	0.0211744	-1.15929
NM_001143774	0.0467963	-1.15852
NM_001012300	0.000706703	-1.15702
XR_252727	0.0469953	-1.15549
NM_006942	0.035865	-1.15498
NM_005094	0.00289158	-1.15443
NM_022076	0.0018553	-1.14955
NR_033923	0.0270426	-1.14856
NM_001167604	0.0158941	-1.14734
NM_001198670	0.0206911	-1.14733
NR_110870	0.00267104	-1.14585
NM_139169	0.0503521	-1.14352
NM_001303095	0.044527	-1.14325
XR_938806	0.0268861	-1.14322
NM_057176	0.0440626	-1.14132
NM_001301012	0.0109974	-1.14107
NM_001195218	0.041425	-1.14005
XR_241351	0.0488715	-1.1389
ENST00000580792	0.0295293	-1.13771
XR_930216	0.0199549	-1.13701
NM_001370	0.00907622	-1.13335
XR_916200	0.0349501	-1.1332
NM_001008534	0.00785417	-1.13147
NM_144962	0.0265088	-1.13084
NM_001943	0.0104307	-1.13081
NM_004947	0.0263395	-1.12903
NM_002377	0.0447082	-1.12893
NR_126341	0.0189306	-1.12637
NM_016486	0.0120475	-1.12633
NM_020310	0.0248337	-1.12431
XR_927275	0.0283154	-1.12385
NM_080751	0.0206798	-1.12356
XR_917912	0.0224704	-1.12011
ENST00000478198	0.0331699	-1.11871
NM_002602	0.0452284	-1.11816
NR_040244	0.0470037	-1.11404
NR_105012	0.0202021	-1.11365
NR_003923	0.0242436	-1.11343
XR_428989	0.0349957	-1.1131
XR_925476	0.0450909	-1.11238
NM_006285	0.0216437	-1.11018
NR_126360	0.0280173	-1.10904
NM_015897	0.0412935	-1.10831
NM_001002923	0.00400759	-1.10789
NM_001163678	0.0486623	-1.10672
NM_001193376	0.0481342	-1.10651
NM_001190809	0.00650732	-1.10447
XR_923961	0.0128364	-1.10364
NM_001007176	0.0509805	-1.10346
NR_038194	0.0446082	-1.10073
NM_012455	0.00934499	-1.10056
NR_024120	0.0061906	-1.09553
NM_001008743	0.0266726	-1.09162
NM_001012417	0.0149278	-1.0909
NR_039717	0.033224	-1.08985
XR_916742	0.0441683	-1.08916
XR_941272	0.0315606	-1.08645
NM_153350	0.0477561	-1.08465
NM_023928	0.0345807	-1.08173
NM_152462	0.0370422	-1.07932
XR_244329	0.0244037	-1.07353
NM_001195637	0.0212167	-1.07023
ENST00000507586	0.00513401	-1.05051
NM_001203	0.0140931	-1.03714
XR_943084	0.0507751	1.03704
NM_001004746	0.0429312	1.04217
NM_001284214	0.0110669	1.0477
NM_033284	0.0499093	1.05062
NM_001639	0.0394695	1.05737
XR_132683	0.00689143	1.08442
XR_132683	0.00689143	1.08442
XR_915239	0.00184448	1.08539
NM_001193335	0.0312967	1.08547
XR_244180	0.0445849	1.08708
NM_024686	0.0250236	1.09006
NM_001079515	0.0466997	1.09076
NM_145208	0.00473198	1.09245
NR_039854	0.00754547	1.09569
NM_000670	0.0415214	1.0959
NM_022465	0.0342579	1.09729
NM_015457	0.0413713	1.09739
ENST00000457412	0.0212793	1.09882
XR_925234	0.0267478	1.09952
NM_152587	0.0454582	1.10202
BC035412	0.0463976	1.1064
XR_158875	0.025485	1.11041
NM_001282855	0.0127485	1.11211
NR_110003	0.050847	1.11273
NR_033918	0.0141232	1.11349
NR_125940	0.034025	1.11554
NM_030976	0.00713096	1.11796
NR_104343	0.0363995	1.12047
XR_428319	0.0383083	1.12353
NM_000461	0.0329048	1.12407
XR_428654	0.0176486	1.12547
NR_039871	0.0017776	1.12651
NM_001004752	0.00226053	1.12968
NM_018390	0.00770495	1.13179
NR_027036	0.0166307	1.13232
NM_001306135	0.031175	1.13265
NR_039949	0.00473515	1.13305
NM_017855	0.00724601	1.13418
NM_014521	0.0345324	1.13503
NM_001287054	0.0239489	1.13575
NM_001282356	0.0498886	1.13642
XR_929985	0.00952701	1.1371
NM_173811	0.015638	1.13979
NR_024281	0.00793077	1.14105
XR_918497	0.0499117	1.14211
NM_001040647	0.00885975	1.14225
NM_001165257	0.0323059	1.14244
NR_038425	0.0142033	1.14408
NM_000494	0.0170636	1.14426
NR_125401	0.0107571	1.1455
NM_199289	0.0455729	1.14562
AK125136	0.0308258	1.14621
XR_947404	0.0172571	1.14715
NM_001017524	0.0474994	1.14774
NR_046689	0.0338185	1.14984
NM_006088	0.0188438	1.15238
NM_173538	0.0224971	1.15277
NM_001265603	0.0412111	1.15395
NM_182536	0.0143394	1.15465
NR_029404	0.0251614	1.15466
NM_004565	0.0301493	1.15629
NR_003668	0.0420927	1.15784
NR_003668	0.0420927	1.15784
NM_015879	0.0176487	1.15808
NR_131944	0.0129665	1.15865
NM_001013031	0.0206007	1.15959
NM_005588	0.00291548	1.16018
NM_198152	0.0209046	1.16063
NM_001184957	0.00296948	1.16281
NM_139074	0.0105529	1.16566
XR_924314	0.0239197	1.16604
NM_001012964	0.0496552	1.16629
NR_034132	0.0377038	1.16811
NM_001099225	0.00567102	1.16952
NM_001143841	0.0508015	1.16998
NM_001252507	0.0477283	1.17196
ENST00000550766	0.00497524	1.17239
XR_924363	0.0212615	1.17378
NM_005448	0.0415954	1.1746
NM_005995	0.0234483	1.17528
NR_026969	0.0105562	1.17533
NM_032556	0.0420885	1.1766
XM_005265321	0.0146989	1.1771
XR_930630	0.0471926	1.17849
NR_034023	0.0162357	1.179
XR_937954	0.024155	1.18032
NM_000549	0.0226672	1.18199
NM_018039	0.0398866	1.18444
NR_029626	0.0202753	1.18565
NM_001713	0.0174361	1.18595
NM_002531	0.041007	1.1878
NM_207410	0.0485261	1.18892
XR_944390	0.00769605	1.1898
NM_001165903	0.0179474	1.19185
NM_001002837	0.0465713	1.19226
AF427488	0.0457866	1.1926
NR_003204	0.0346709	1.19328
NM_000172	0.0450355	1.1955
OTTHUMT00000253045	0.010007	1.19579
NR_110753	0.0496714	1.19738
XR_915875	0.0241702	1.19763
NM_176817	0.0449268	1.19991
NM_001080393	0.00552976	1.19999
NM_000667	0.0289531	1.20058
NR_104609	0.0339002	1.20099
NR_015410	0.0451593	1.20179
NM_001297571	0.011858	1.2031
NR_046322	0.0224177	1.20346
NM_001258423	0.00334768	1.20516
XR_931181	0.0265005	1.21155
NM_001164749	0.0475821	1.21184
XR_925987	0.0320265	1.21206
XR_948508	0.00375437	1.21211
NM_001206709	0.0084592	1.21326
NR_003342	0.0127585	1.21364
NR_120672	0.0442593	1.2138
XM_005271238	0.00805394	1.21473
NM_001032289	0.0387435	1.21493
NR_110375	0.0135013	1.21511
NM_001004742	0.0402353	1.21582
XR_931203	0.0411068	1.21735
NR_108080	0.0306186	1.22254
NM_015567	0.0267915	1.22266
NM_003948	0.0301606	1.22267
XR_427427	0.0151729	1.22301
NM_001289097	0.0269177	1.22301
XM_011529753	0.0191955	1.22389
NM_001127399	0.0215797	1.22402
NR_131191	0.0327193	1.22428
XR_428887	0.0147753	1.22701
NM_014262	0.0494313	1.22791
NM_002591	0.0179644	1.22812
NM_001286238	0.000507004	1.22905
NM_002793	0.00744203	1.22911
NR_104143	0.0361084	1.22948
NM_001042506	0.0434243	1.22952
NM_001127258	0.0379309	1.23114
NM_001270409	0.015858	1.23185
NM_032494	0.0227482	1.23195
NR_121640	0.033432	1.23221
XR_945999	0.0189984	1.23315
NM_001098668	0.0240475	1.23337
NM_001135643	0.00746978	1.23355
NM_001290332	0.0255703	1.23369
NM_176881	0.045146	1.23497
NM_001242409	0.00525999	1.23535
NR_132983	0.0157297	1.23613
NM_001165960	0.0508457	1.23614
NM_001135146	0.0229303	1.23771
NR_110531	0.0414049	1.23824
NM_178354	0.0391786	1.2385
NM_001161580	0.00179609	1.24085
XM_011508909	0.0459506	1.24142
XR_921667	0.00581582	1.24251
NM_001143937	0.0284913	1.24283
NM_194326	0.0228239	1.24353
NM_001257305	0.0385343	1.24513
AK301335	0.0375639	1.2453
NM_020375	0.0125053	1.24641
NM_004061	0.0190641	1.24832
XR_917710	0.01987	1.24851
NR_003062	0.0392542	1.24945
XM_011543776	0.0332021	1.2506
XR_942796	0.0216069	1.25186
XR_922675	0.0393167	1.2528
NM_022659	0.046855	1.25287
NM_000066	0.0323487	1.25347
NR_110731	0.000112237	1.25355
XR_930778	0.00355341	1.25455
NM_001256316	0.0489608	1.25486
NM_014462	0.0184843	1.25498
NR_026704	0.0137646	1.25563
NR_108061	0.02323	1.25642
BC021736	0.0499863	1.25663
NR_037597	0.0236315	1.25761
XR_925180	0.00958031	1.25806
NM_006160	0.018549	1.25811
NM_001170569	0.0383717	1.25849
NR_030379	0.0166549	1.25885
NM_001201370	0.0232967	1.25919
NM_001099852	0.021132	1.26008
NR_110597	0.047275	1.26017
NM_032849	0.0499052	1.26084
NR_038383	0.0488484	1.26268
NR_033848	0.0207414	1.26402
NR_026761	0.0474592	1.26408
NM_005805	0.0454078	1.26457
NM_001261833	0.0131675	1.26556
NM_001032281	0.0132908	1.26679
NR_026542	0.0239361	1.26703
NM_014617	0.00113722	1.26704
NM_001169574	0.0181358	1.26736
NM_002336	0.0175489	1.26802
NM_013239	0.00822998	1.26847
XR_948954	0.0413994	1.26896
NM_021009	0.0126165	1.27052
XR_943040	0.049092	1.27209
NR_038962	0.0305244	1.27297
NR_125994	0.0189291	1.27349
NR_120607	0.019961	1.27362
NR_110103	0.045579	1.27363
NM_001010877	0.031563	1.27401
NM_001080511	0.0315755	1.27418
XR_242994	0.00455486	1.2762
XM_005250096	0.040704	1.27622
NR_110433	0.0373141	1.27681
NR_003077	0.0099035	1.27701
XM_011508717	0.0330117	1.27724
XR_943189	0.0117062	1.27727
ENST00000416322	0.00952327	1.2778
XR_939194	0.00836092	1.27791
XR_920759	0.0493044	1.27812
NM_080753	0.014058	1.27861
NR_030393	0.0362977	1.2789
NR_003954	0.0180649	1.28141
NR_105042	0.0139016	1.28204
NM_001291277	0.0110312	1.28216
NM_003092	0.0480309	1.28228
XR_923791	0.0461608	1.28263
NM_001033047	0.0167861	1.28485
NM_001031847	0.0491557	1.28656
uc002asj.3	0.0209417	1.28683
NR_125770	0.0119757	1.28716
NM_003600	0.0321794	1.28768
XM_005246359	0.0376095	1.28772
NR_046622	0.000928235	1.28932
NR_125818	0.00873095	1.28945
XR_923390	0.0046366	1.28975
NM_018445	0.0301637	1.29057
NM_024089	0.0345837	1.29329
NM_001184986	0.0300209	1.29467
NM_033281	0.0492221	1.29627
NR_002221	0.050917	1.29751
NM_000134	0.00846902	1.29768
NR_029615	0.0321337	1.29996
XR_246484	0.0431498	1.30113
XR_924461	0.0507044	1.3018
NM_004436	0.0119834	1.3035
NR_034099	0.0123538	1.30555
NM_030891	0.0152301	1.30845
NM_001039752	0.0116038	1.30888
XR_932823	0.018982	1.30982
NM_002982	0.0318154	1.31002
NM_001142471	0.0379706	1.31012
XR_947378	0.037606	1.31395
NM_001005783	0.0422221	1.31398
ENST00000534843	0.0108514	1.31648
XM_011515683	0.0168101	1.31663
NM_001270393	0.0339295	1.31854
NM_001243947	0.0447762	1.32039
NR_031640	0.0245555	1.32046
NM_206880	0.0470568	1.32048
uc001nke.3	0.0242524	1.32125
NM_001286745	0.0170205	1.32254
NM_012338	0.00661725	1.32377
NM_001253357	0.018594	1.32517
XR_923922	0.0235934	1.32615
NR_028443	0.0228544	1.32795
XR_913483	0.0248475	1.32796
NR_033423	0.034481	1.32841
NM_018702	0.0495868	1.3294
XR_159119	0.0125175	1.33398
NM_001015891	0.0437903	1.33401
NR_109908	0.0332521	1.33553
XR_924264	0.0245854	1.33574
XR_939266	0.0214536	1.33659
NM_001204210	0.0491748	1.33779
NR_120506	0.0206956	1.33807
XR_939351	0.0206855	1.33854
NR_125930	0.0106732	1.3396
XR_915573	0.0316732	1.34073
NM_001080978	0.0371202	1.34388
NM_000101	0.0243735	1.34441
NM_001005286	0.00242011	1.34583
NM_001282534	0.0107429	1.34613
ENST00000504754	0.0168087	1.34692
NM_004497	0.0406587	1.34715
NM_001278113	0.0326867	1.34727
NM_004686	0.0417967	1.34938
NM_144725	0.00913421	1.34994
NM_174910	0.00966997	1.35174
NM_001252294	0.0334322	1.35286
NR_033937	0.0365954	1.35434
NM_001127215	0.00693582	1.35449
NM_001168388	0.0192785	1.35458
NM_002495	0.0329849	1.35475
NM_001170331	0.00567867	1.35505
NM_001035235	0.00775065	1.35518
NM_032758	0.0316161	1.35534
NR_004401	0.0415061	1.35636
NM_024762	0.0408268	1.35664
NR_003242	0.000282709	1.35699
NM_016558	0.0212863	1.35728
XR_921570	0.0440465	1.3573
NM_173847	0.0212966	1.35972
NM_003350	0.0178919	1.36057
NM_001204878	0.0146961	1.36116
NM_080748	0.0267528	1.36125
NM_033428	0.00634975	1.36265
NR_104185	8.72791e-05	1.37147
NR_104185	8.72791e-05	1.37147
XR_919845	0.00365342	1.37499
NM_001314030	0.0283122	1.37687
NM_001282862	0.0466368	1.37983
NR_029950	0.00350812	1.38142
NM_002961	0.0368752	1.38212
NR_125425	0.0199888	1.38493
NM_032356	0.0212184	1.38756
XR_913658	0.0219328	1.38777
NM_001010898	0.00141074	1.38857
NR_046104	0.0460462	1.3887
XM_011534705	0.0470665	1.38928
NM_001040875	0.00121596	1.3895
NM_001312660	0.0208716	1.39159
NM_001039375	0.0378862	1.39259
NM_001185012	0.0304129	1.39338
NR_122104	0.00719427	1.39399
NM_001042618	0.0368717	1.39501
NM_001070	0.0401058	1.39715
NM_015510	0.0142871	1.39737
NM_001306188	0.0473018	1.39841
XR_916118	0.0392914	1.39994
XR_920019	0.0248988	1.40034
XR_923598	0.0439966	1.40068
NM_001647	0.00866357	1.40207
NM_016494	0.0050415	1.40319
NM_005992	0.0419491	1.40395
OTTHUMT00000035703	0.00430972	1.40496
NM_001282537	0.0359601	1.40642
NR_038403	0.0169776	1.4067
XR_946485	0.02356	1.40702
NM_001256706	0.0415227	1.40806
NM_001270639	0.00351391	1.41005
NR_130143	0.0447811	1.41049
NR_036138	0.0295733	1.41132
NM_014026	0.0465632	1.41181
NR_003125	0.0155175	1.41182
NR_015401	0.0308268	1.41332
NM_001244755	0.00413271	1.4134
NM_001085451	0.0106637	1.41443
XR_947599	0.0228547	1.41487
XR_917366	0.00976864	1.41706
NM_005614	0.0201656	1.41712
NM_001297738	0.0430924	1.41744
NM_001005504	0.0159066	1.42076
XR_428059	0.0300711	1.42288
NM_002548	0.0296765	1.42724
NM_005281	0.0489375	1.42795
NR_110554	0.00969892	1.43044
NM_001277348	0.0398064	1.43097
NM_006691	0.0462955	1.4327
NM_003262	0.0219179	1.43272
ENST00000369466	0.012819	1.43292
NM_001085429	0.0356356	1.43714
NR_001535	0.026672	1.43758
NR_001535	0.026672	1.43758
XR_926605	0.0122637	1.43792
NM_015946	0.0442178	1.4404
NM_001171795	0.0479347	1.44274
OTTHUMT00000040397	0.0482257	1.44562
NM_052898	0.0443822	1.44589
XR_942699	0.041086	1.44601
NM_194313	0.041826	1.4472
XR_109933	0.0400817	1.44826
NM_002894	0.0376204	1.4521
NM_001256014	0.0313543	1.45334
XR_946308	0.000959058	1.45408
NM_152397	0.0200044	1.45555
NR_047015	0.00122447	1.45648
NR_029420	0.0183588	1.46103
XR_923748	0.00497663	1.46112
XR_914539	0.0468788	1.4614
XR_925636	0.0321652	1.46163
NM_007153	0.00140194	1.46167
NM_017817	0.00749114	1.46202
NM_001099286	0.0144798	1.46413
NM_006554	0.0238276	1.46459
XR_920572	0.0403984	1.46918
NM_001242617	0.0483565	1.4699
XM_006725570	0.0215059	1.47009
NR_120487	0.0385242	1.47025
NM_001143975	0.00367309	1.47294
NM_001146008	0.0130449	1.47552
XR_430095	0.0253546	1.47562
NM_001297778	0.0282047	1.47683
NR_038901	0.00531992	1.47875
NR_104606	0.0392439	1.47949
NR_125802	0.0413682	1.47996
NR_031667	0.00292507	1.48022
NM_001453	0.0501059	1.48192
NM_001256030	0.0431737	1.48209
XR_920511	0.0441016	1.48406
NR_110185	0.0184877	1.48605
XR_920572	0.0268428	1.48633
NM_016589	0.0237367	1.48792
XR_914993	0.00782621	1.49261
XR_428359	0.0502481	1.49284
NM_003986	0.0315852	1.49311
NM_001272069	0.0143361	1.49331
NM_001126044	0.00566933	1.49433
XM_011508533	0.0370127	1.49488
NM_004718	0.0391678	1.50007
NM_017704	0.0447217	1.50111
NM_001159377	0.0151771	1.50188
NM_001199324	0.0257536	1.50338
NM_001171155	0.0160218	1.50455
NM_031280	0.0356574	1.50467
NM_001286341	0.00909653	1.50472
NM_007276	0.0455304	1.50538
XR_243452	0.0242154	1.50652
NR_002719	0.00347203	1.50672
NM_001005186	0.0202073	1.50803
NM_032036	0.0398189	1.50886
XR_923595	0.0220768	1.50897
NR_040096	0.0239416	1.50946
NR_027111	0.0139606	1.52092
NR_039845	0.00944876	1.52363
XR_944411	0.0155194	1.52705
XR_159129	0.0452602	1.52822
XR_920042	0.021675	1.53122
OTTHUMT00000447227	0.0334037	1.53191
NM_001003684	0.023247	1.53491
NM_001865	0.026006	1.53534
NM_001130475	0.0334666	1.53585
NR_026835	0.0410049	1.536
NM_001001658	0.0438	1.53765
NM_001257357	0.0307962	1.54133
ENST00000528016	0.0247605	1.5433
NR_110742	0.0477344	1.54367
NM_001123168	0.00506932	1.5458
NR_015450	0.0269256	1.5468
NR_040073	0.0482953	1.547
NM_001271848	0.0437235	1.54815
NM_001199987	0.0418746	1.55007
NM_181744	0.0487471	1.55132
NR_031643	0.050365	1.55784
ENST00000566462	0.004696	1.55877
XR_920696	0.00185834	1.55884
NM_001014812	0.000202908	1.55896
NM_004450	0.00567375	1.56454
XR_915933	0.0490828	1.56718
ENST00000582385	0.0213328	1.56929
NM_001013435	0.04286	1.57143
NM_001282433	0.0138563	1.57302
NR_002211	0.0256812	1.57317
NR_002162	0.018101	1.57489
AK123156	0.0222546	1.58108
XR_915644	0.00554906	1.58127
NM_001285387	0.038988	1.58286
NM_001271875	0.00590094	1.58479
NM_001143818	0.0322572	1.58977
NM_020409	0.0138199	1.59032
NM_001238	0.0363175	1.5925
NM_003527	0.0252588	1.60272
NM_014248	0.050568	1.60455
NM_001203247	0.0191121	1.60591
NM_139320	0.0142556	1.60713
NR_002604	0.0478918	1.60769
NR_103813	0.0156334	1.61074
OTTHUMT00000323361	0.0497182	1.61223
NM_001243399	0.0318879	1.61293
NM_001242780	0.0157855	1.613
NR_037470	0.0171353	1.61713
NM_001284341	0.0282621	1.62086
XR_915292	0.0230253	1.6213
NR_040599	0.0253944	1.62191
XR_915851	0.0231743	1.62827
NM_145062	0.0197795	1.62844
NR_046713	0.0182081	1.62874
NR_046750	0.0466082	1.63354
NR_030410	0.00828031	1.63359
NM_020717	0.0282006	1.63563
NM_001256164	0.0355645	1.63686
NM_000935	0.00439949	1.65387
XR_938622	0.0289491	1.65696
XR_938622	0.0289491	1.65696
NR_026583	0.013488	1.6644
NM_000465	0.0177368	1.66927
ENST00000476244	0.0197118	1.66952
NM_001012270	0.018508	1.67656
NM_006419	0.00907269	1.68117
NM_152367	0.0360449	1.68434
NR_028064	0.00801549	1.68668
NM_017785	0.0166216	1.68959
NM_014018	0.0427805	1.69727
NM_178229	0.0385283	1.69905
NM_005431	0.00132115	1.70403
NM_007217	0.0160121	1.70743
XM_003403493	0.0263275	1.70862
XM_005252627	0.0163909	1.71371
BC030984	0.00508446	1.71788
NR_029671	0.00101677	1.71791
NM_014243	0.0128143	1.71835
NM_001281301	0.0218821	1.71936
NR_039600	0.00230719	1.7203
ENST00000476139	0.0187262	1.72098
NM_001040433	0.00382348	1.72227
NM_001184979	0.0110747	1.72345
NM_001144924	0.017326	1.72404
NM_003384	0.0222863	1.7261
NM_001013	0.0211252	1.73334
NM_017924	0.0329409	1.73649
NM_000864	0.0061384	1.73927
NR_002222	0.0414341	1.7415
NM_000985	0.0252715	1.74161
NR_003219	0.0167204	1.74568
NM_001867	0.00571653	1.75564
NM_016093	0.0436804	1.75926
NM_001127691	0.00501165	1.76415
NM_005733	0.00474553	1.77675
NR_104075	0.0409257	1.77711
NM_004126	0.0432818	1.77764
NM_001303051	0.0415086	1.78524
NM_018304	0.0368921	1.78602
NM_001080512	0.0203455	1.7933
NM_033276	0.0381927	1.8047
NM_001143674	0.0323274	1.81014
NR_030382	0.0320689	1.81329
NM_001003785	0.0232657	1.81766
NR_126161	0.0234427	1.81825
NM_001128633	0.00683291	1.82266
NR_109815	0.0046513	1.82483
NR_004390	0.0432624	1.83155
NM_014244	0.00157432	1.83182
NM_015613	0.0487954	1.84569
XR_931076	0.0395298	1.85198
NR_002569	0.0341711	1.85207
NR_002737	0.0407923	1.85265
XR_940736	0.0214212	1.85949
NM_001243736	0.0350714	1.86676
NM_001017420	0.0165938	1.86975
NR_029893	0.00265826	1.88361
NM_001102667	0.01649	1.88715
XR_924809	0.0422367	1.90499
NM_016470	0.013425	1.91247
NR_039771	0.00488904	1.92057
NM_001278208	0.00161907	1.93167
NM_020675	0.0345014	1.94503
NM_015932	0.00733544	1.94866
NR_027456	0.029511	1.95125
NM_001089591	0.0359019	1.95185
NM_001287392	0.00968054	1.96417
NM_199420	0.0402913	1.99139
NR_002999	0.0387379	1.99997
NM_032043	0.0105172	2.00229
NM_012228	0.0175749	2.02319
NM_001286775	0.0237734	2.03776
NR_039804	0.0413316	2.03777
NM_031217	0.0266718	2.04309
NM_001267774	0.0235716	2.04502
NM_002592	0.0406475	2.05093
NM_012367	0.0392178	2.0846
NM_001008396	0.00345074	2.08467
NM_003529	0.0100809	2.08508
NM_012081	0.0107522	2.09442
NR_002571	0.0147818	2.09923
NR_029617	0.0151086	2.14145
NM_001301008	0.024729	2.14204
NM_001047160	0.00455943	2.15647
NM_001281932	0.0224018	2.16799
NM_001282232	0.0129562	2.17038
NR_003001	0.0168083	2.17516
NR_027158	0.0507586	2.21201
NM_152562	0.0306671	2.23215
NM_001310326	0.0302095	2.25342
NR_024162	0.0292109	2.25617
NM_001243266	0.0130366	2.25771
NM_001127393	0.0252643	2.27763
NM_013296	0.0381684	2.2828
NM_001308025	0.0157508	2.28744
NM_020242	0.00853985	2.28803
NM_004545	0.0363741	2.29762
NR_002735	0.0173865	2.30577
NM_001166017	0.0273419	2.33351
NM_004477	0.00172901	2.33912
NM_001145454	0.0301966	2.35083
NM_016304	0.0219131	2.35252
NM_001286734	0.045867	2.36471
NM_001076678	0.0178314	2.37517
NR_023344	0.0140526	2.38678
NM_001130851	0.0153821	2.4122
NM_001113378	0.0292157	2.41541
NM_001012507	0.0201714	2.43108
NR_004388	0.0369648	2.44172
NR_001459	0.00369658	2.44989
NM_000240	0.0105053	2.47032
NR_002755	0.0279288	2.50086
NM_004701	0.0471679	2.5061
NR_003012	0.0232603	2.5088
NM_001164342	0.0353536	2.53208
NR_003321	0.0484336	2.5462
NR_002979	0.0186425	2.55179
NM_002787	0.0111974	2.56859
NM_001099645	0.00361203	2.60215
NR_003009	0.0503013	2.6068
NR_002911	0.0188355	2.62314
NR_003329	0.00661355	2.67701
NR_000014	0.0263663	2.69289
NM_001286229	0.00283837	2.69795
NR_003317	0.0365085	2.73491
NR_003074	0.0394316	2.77073
NR_000024	0.0478296	2.80562
NM_001254	0.0333575	2.85161
NR_003338	0.00177139	2.95511
NR_002968	0.0492625	2.99527
NM_057749	0.0510226	3.01633
NM_001199741	0.0408872	3.0383
NM_018248	0.0285549	3.19513
NM_001827	0.000799424	3.21937
NM_001142556	0.031138	3.22892
NR_003706	0.020269	3.23496
NR_003685	0.0255475	3.25679
NR_000025	0.0300226	3.28284
NM_021066	0.0214854	3.29619
NM_144508	0.0017109	3.40206
NM_003546	0.032191	3.40525
NR_002736	0.00327339	3.4729
NM_004523	0.0508828	3.49263
NM_001146015	0.0181362	3.54044
NR_002963	0.0505905	3.66467
ENST00000479986	0.0254492	3.67713
NM_001034	0.0324318	3.9202
NM_001130688	0.0316506	3.96299
NM_001071	0.0472936	4.08532
NM_001206846	0.00957208	4.2148
NR_003271	0.00944312	4.26083
NR_006880	0.00944312	4.26083
NR_003271	0.00944312	4.26083
NR_006881	0.0415513	4.62664
NR_006882	0.00412785	4.73661
NM_022346	0.0171831	4.92014
NM_003521	0.0128463	5.01121
NR_002961	0.0211215	5.22
NM_001286272	0.0433157	5.8841
NR_002954	0.041806	6.25434
NM_001237	0.0270165	6.30374
NM_005322	0.0238926	7.37874
NM_003534	0.0246895	8.84574
NM_001925	0.049436	14.2696
ENST00000362477	0.0130246	14.2828
